# Supplementary material for: (4-Benzyl-2-oxo-1,3-oxazolidin-5-yl)methyl methane­sulfonate
Source: Acta Crystallogr Sect E Struct Rep Online. 2010 Jan 9;66(Pt 2):o267–8. doi: 10.1107/S1600536809055020 (PMC2979937; doi:10.1107/S1600536809055020)
Supplement: Supplementary file 2 [file e-66-0o267-Isup2.hkl]

#
# h,k,l, Fc-squared, Fo-squared, sigma(Fo-squared) and status flag
#
data_I
_shelx_title ' 2007src1362 in P2(1)'
_shelx_refln_list_code          4
_shelx_F_calc_maximum      101.92
_exptl_crystal_F_000       300.00
_reflns_d_resolution_high  0.7967
 
loop_
 _symmetry_equiv_pos_as_xyz
 'x, y, z'
 '-x, y+1/2, -z'
 
_cell_length_a     8.7332
_cell_length_b     5.8757
_cell_length_c    12.9650
_cell_angle_alpha  90.000
_cell_angle_beta  103.317
_cell_angle_gamma  90.000
 
_shelx_F_squared_multiplier     1.000
 
loop_
 _refln_index_h
 _refln_index_k
 _refln_index_l
 _refln_F_squared_calc
 _refln_F_squared_meas
 _refln_F_squared_sigma
 _refln_observed_status
   1  -7   0       34.49       23.50      4.18 o
   2  -7   0       17.82       15.43      6.08 o
   3  -7   0       71.71       60.04      7.84 o
   0  -6   0      219.54      183.06     14.40 o
   1  -6   0      123.30      153.44      8.94 o
   2  -6   0      208.98      194.48     23.36 o
   3  -6   0       34.12       54.98     15.52 o
   4  -6   0        7.93       16.64      3.52 o
   1  -5   0       14.44       37.44      7.36 o
   2  -5   0       39.45       40.37      6.24 o
   3  -5   0      697.86      698.29     13.63 o
   4  -5   0       72.46       70.41      2.96 o
   5  -5   0       64.19       61.37      4.62 o
   6  -5   0      135.67      154.89      8.64 o
   0  -4   0     1202.73     1240.22     33.35 o
   1  -4   0      240.76      251.55     18.63 o
   2  -4   0      414.88      417.75     10.98 o
   3  -4   0       50.65       49.49      2.06 o
   4  -4   0       15.13       19.49      2.30 o
   5  -4   0      121.78      100.20     10.42 o
   6  -4   0        6.60        2.98      3.82 o
   7  -4   0      132.69      113.29      9.28 o
   8  -4   0       13.55        5.76      4.80 o
   1  -3   0      291.33      306.26      7.91 o
   2  -3   0       45.25       52.41      5.56 o
   3  -3   0      505.73      523.95     11.67 o
   4  -3   0      207.10      195.48      8.28 o
   5  -3   0      548.25      539.49     11.00 o
   6  -3   0      142.28      144.33     13.12 o
   7  -3   0      204.06      195.86     11.20 o
   8  -3   0      165.84      141.77     11.52 o
   9  -3   0       54.39       30.72      6.40 o
   0  -2   0     1631.09     1675.66     55.36 o
   1  -2   0      342.66      315.54      6.07 o
   2  -2   0     1244.95     1227.90     27.77 o
   3  -2   0      312.83      347.05     10.86 o
   4  -2   0       83.67       83.20      3.23 o
   5  -2   0       13.04       23.14      9.44 o
   6  -2   0      449.40      450.77     22.72 o
   7  -2   0      453.40      530.28     24.32 o
   8  -2   0      205.22      253.62     10.43 o
   9  -2   0       38.46       40.10      4.96 o
  10  -2   0       29.60       18.56      7.04 o
   1  -1   0     1318.52     1293.33     34.18 o
   2  -1   0      309.66      323.36      5.46 o
   3  -1   0      273.46      259.20      6.74 o
   4  -1   0      526.36      525.89     13.30 o
   5  -1   0      468.17      471.65     14.25 o
   6  -1   0      844.18      870.89     20.27 o
   7  -1   0       15.89       10.62      3.20 o
   8  -1   0      241.94      246.06     15.84 o
   9  -1   0       10.32        6.91      8.96 o
  10  -1   0       10.66       10.39      4.92 o
   2   0   0      350.68      359.27     14.50 o
   3   0   0      910.61     1075.25     29.37 o
   4   0   0        5.29       14.53      5.39 o
   5   0   0       58.02       51.97      3.46 o
   6   0   0      230.84      223.02      8.91 o
   7   0   0       52.50       67.10      6.99 o
   8   0   0        0.02       -4.24      2.83 o
   9   0   0      319.41      305.24     13.19 o
  10   0   0       35.26       54.59      5.77 o
   1   1   0     1324.85     1257.83     21.72 o
   2   1   0      304.64      302.41      6.47 o
   3   1   0      268.24      267.90      8.31 o
   4   1   0      524.73      514.81      9.91 o
   5   1   0      471.85      460.83     11.55 o
   6   1   0      840.49      848.89     17.69 o
   7   1   0       16.06       25.60      2.45 o
   8   1   0      243.64      242.65      7.64 o
   9   1   0       10.23       15.35      4.15 o
  10   1   0       10.90       19.68      6.24 o
   0   2   0     1623.47     1536.77     52.48 o
   1   2   0      335.83      300.96     16.00 o
   2   2   0     1242.12     1182.67     20.50 o
   3   2   0      316.04      342.81     14.27 o
   4   2   0       84.53       80.65      5.58 o
   5   2   0       13.27       29.97      8.00 o
   6   2   0      449.71      462.10     11.08 o
   7   2   0      456.43      480.63     31.41 o
   8   2   0      199.91      223.70     12.16 o
   9   2   0       40.02       45.19      4.85 o
  10   2   0       28.93       24.32      7.04 o
   1   3   0      287.87      292.14      8.51 o
   2   3   0       42.99       52.87      3.71 o
   3   3   0      502.70      499.41      9.81 o
   4   3   0      204.23      177.94     11.59 o
   5   3   0      553.61      525.78     24.84 o
   6   3   0      139.17      123.72      4.21 o
   7   3   0      204.24      201.84     11.59 o
   8   3   0      165.04      180.50     11.52 o
   9   3   0       54.49       31.36      6.72 o
   1   4   0      244.12      245.78     12.48 o
   2   4   0      409.50      383.09     15.20 o
   3   4   0       49.22       63.37      7.36 o
   4   4   0       14.61       13.11      2.64 o
   5   4   0      122.16      105.16     11.28 o
   6   4   0        6.38        8.96      3.36 o
   7   4   0      129.70      154.26     26.88 o
   8   4   0       12.61       26.60     11.52 o
   1   5   0       14.42        3.84      5.44 o
   2   5   0       41.57       47.68      6.40 o
   3   5   0      693.27      702.02     37.92 o
   4   5   0       72.79       71.29      3.64 o
   5   5   0       62.00       67.64      4.50 o
   6   5   0      133.46      157.77     13.12 o
   7   5   0       22.86       25.60      7.84 o
   2   6   0      211.13      152.01     11.84 o
   3   6   0       33.02       47.04      7.68 o
   4   6   0        8.17       12.89      9.60 o
   5   6   0        0.86        4.53      2.80 o
   6   6   0       23.60       26.30      4.14 o
   3   7   0       69.94       74.57     10.56 o
  -3  -7   1        2.76        0.96      8.64 o
  -2  -7   1       57.75       60.85     19.84 o
  -1  -7   1       23.05       10.65      4.30 o
   0  -7   1      102.90       91.85      9.60 o
   1  -7   1       29.05       40.49      5.31 o
   2  -7   1       21.37       56.21     11.36 o
   3  -7   1       42.76       34.43      8.96 o
  -5  -6   1       64.94       61.45      9.92 o
  -4  -6   1      190.88      184.34     32.16 o
  -3  -6   1       82.55       81.05     21.44 o
  -2  -6   1       97.22      101.77      8.64 o
  -1  -6   1       14.33        3.79      9.12 o
   0  -6   1       21.90       20.00     11.68 o
   1  -6   1       16.31       22.94      3.73 o
   2  -6   1      510.33      588.78     19.29 o
   3  -6   1       59.96       40.00      5.76 o
   4  -6   1       84.97       98.25      7.68 o
   5  -6   1        8.57        9.28      2.88 o
  -6  -5   1       14.71       23.68      2.88 o
  -5  -5   1       10.23       13.42      1.77 o
  -4  -5   1       83.53       81.18      3.11 o
  -3  -5   1      322.26      318.89     55.52 o
  -2  -5   1      196.43      249.03     23.36 o
  -1  -5   1      234.77      241.63     36.16 o
   0  -5   1      312.80      335.83     40.64 o
   1  -5   1      300.43      274.54     28.00 o
   2  -5   1       74.75       57.60      6.40 o
   3  -5   1        6.54        4.69      3.22 o
   4  -5   1       75.81       85.69      8.81 o
   5  -5   1       49.19       55.51      6.45 o
   6  -5   1       84.89       92.49      6.72 o
  -9  -4   1       97.33       72.01      8.00 o
  -8  -4   1       20.13       -4.80      3.20 o
  -7  -4   1      206.38      240.34     15.04 o
  -6  -4   1      151.93      133.24      6.20 o
  -5  -4   1      328.26      350.46     10.71 o
  -4  -4   1       72.97       65.45      7.51 o
  -3  -4   1        5.16        3.41      1.71 o
  -2  -4   1       54.10       55.21      4.30 o
  -1  -4   1       37.37       40.50      2.87 o
   0  -4   1      293.09      266.95      7.03 o
   1  -4   1      147.84      123.42     11.11 o
   2  -4   1      516.94      534.24     14.46 o
   3  -4   1       75.13       62.57      4.64 o
   4  -4   1      257.93      253.58      9.28 o
   5  -4   1      153.31      163.66     12.64 o
   6  -4   1       73.53       72.14      7.27 o
   7  -4   1       82.59       70.18     16.00 o
   8  -4   1       31.52       45.44      7.36 o
  -9  -3   1       37.36       47.57     11.04 o
  -8  -3   1       14.87       -0.96      5.44 o
  -7  -3   1      330.16      336.67     17.60 o
  -6  -3   1      136.49      162.50      9.28 o
  -5  -3   1      206.98      209.79      8.55 o
  -4  -3   1      679.11      722.75     13.66 o
  -3  -3   1       36.85       31.14      4.20 o
  -2  -3   1      286.14      275.32      9.98 o
  -1  -3   1     1412.92     1515.72     20.92 o
   0  -3   1      179.94      150.60     12.79 o
   1  -3   1       34.22       24.23      3.90 o
   2  -3   1      808.29      897.74     27.74 o
   3  -3   1      115.50      119.34      9.89 o
   4  -3   1       40.90       47.47      4.00 o
   5  -3   1      954.01      948.32     18.67 o
   6  -3   1       53.49       60.11      8.21 o
   7  -3   1      147.21      131.85     10.88 o
   9  -3   1       24.79        9.69      3.43 o
 -10  -2   1        2.34       -2.56      4.16 o
  -9  -2   1       23.23       29.76      5.76 o
  -8  -2   1       50.74       57.10      8.96 o
  -7  -2   1      753.37      778.19     39.27 o
  -6  -2   1      275.10      295.05     18.33 o
  -5  -2   1      620.63      631.69     14.68 o
  -4  -2   1      569.67      545.99     11.56 o
  -3  -2   1       39.38       37.56      3.37 o
  -2  -2   1     1791.88     1813.68     34.32 o
  -1  -2   1     1435.97     1445.57     21.52 o
   0  -2   1      715.13      672.00     10.61 o
   1  -2   1       33.37       38.82      3.60 o
   2  -2   1     1074.25     1099.46     32.55 o
   3  -2   1      122.91      155.03      5.45 o
   4  -2   1      616.24      592.55     11.26 o
   5  -2   1      345.39      330.26      7.48 o
   6  -2   1      309.92      279.38     16.32 o
   7  -2   1       28.68       33.92      6.40 o
   8  -2   1       25.65       45.94     17.12 o
   9  -2   1       87.53       74.30     13.28 o
  10  -2   1       50.76       64.07      8.64 o
 -10  -1   1       66.96      117.75     16.00 o
  -9  -1   1       17.94       27.83     10.72 o
  -8  -1   1       34.59       29.16      3.84 o
  -7  -1   1       40.04       43.74      3.91 o
  -6  -1   1      366.81      391.82     10.44 o
  -5  -1   1      147.99      165.70      6.46 o
  -4  -1   1      141.43      134.49      4.26 o
  -3  -1   1       40.77       32.52      4.50 o
  -2  -1   1     1795.62     1663.36     44.21 o
  -1  -1   1     7361.93     6939.80    118.39 o
   0  -1   1      649.23      621.40     10.04 o
   1  -1   1      699.39      692.39     13.92 o
   2  -1   1      107.59      110.58      3.65 o
   3  -1   1      196.35      216.37      4.73 o
   4  -1   1      375.18      429.36     12.52 o
   5  -1   1      924.38      954.89     96.81 o
   6  -1   1      350.84      349.52     12.32 o
   7  -1   1      151.34      148.98      6.13 o
   8  -1   1      108.30      108.67      6.38 o
   9  -1   1       25.26       30.34     15.84 o
  10  -1   1       29.40       37.24      5.64 o
 -10   0   1       17.88       36.18      4.91 o
  -9   0   1      283.73      271.85     25.60 o
  -8   0   1      163.98      188.39     12.85 o
  -7   0   1      341.81      339.73      9.72 o
  -6   0   1      197.37      182.35      5.61 o
  -5   0   1      986.55      989.29     22.63 o
  -4   0   1      104.49      102.00      8.48 o
  -3   0   1      632.64      635.07     17.69 o
  -2   0   1       40.87       29.81      1.72 o
   1   0   1      528.79      483.90      8.46 o
   2   0   1     3592.12     3456.07     77.11 o
   3   0   1      192.08      182.44      4.55 o
   4   0   1     1070.11     1020.33     18.06 o
   5   0   1      384.67      432.67     19.08 o
   6   0   1       99.24       95.23      8.00 o
   7   0   1      131.24      110.84      5.71 o
   8   0   1       32.57       42.18      6.08 o
   9   0   1        0.14        2.92      6.88 o
  10   0   1       11.33       14.02      4.92 o
 -10   1   1       67.21       88.80     14.72 o
  -9   1   1       18.11       31.08      4.38 o
  -8   1   1       33.53       38.26      8.87 o
  -7   1   1       40.42       35.03      2.44 o
  -6   1   1      366.57      390.66     19.31 o
  -5   1   1      150.59      163.86      6.94 o
  -4   1   1      142.92      127.44     12.47 o
  -3   1   1       40.54       33.56      2.91 o
  -2   1   1     1779.54     1673.87     31.81 o
  -1   1   1     7359.87     7161.34    286.90 o
   0   1   1      646.44      631.44     23.00 o
   1   1   1      704.88      651.86     18.71 o
   2   1   1      110.41      117.35      6.37 o
   3   1   1      196.86      217.05      5.24 o
   4   1   1      378.55      407.31      9.49 o
   5   1   1      922.08      942.62     20.01 o
   6   1   1      348.19      358.36     15.09 o
   7   1   1      150.81      165.76      5.28 o
   8   1   1      110.91      125.36      5.28 o
   9   1   1       23.97       37.88      5.12 o
  10   1   1       29.71       27.29      4.31 o
 -10   2   1        2.28       16.00      8.32 o
  -9   2   1       23.11       -1.60      6.72 o
  -8   2   1       50.49       43.40      3.72 o
  -7   2   1      751.39      764.09     46.27 o
  -6   2   1      275.08      267.12     14.58 o
  -5   2   1      626.31      602.21     13.35 o
  -4   2   1      567.25      556.92     16.70 o
  -3   2   1       41.29       46.35      3.77 o
  -2   2   1     1789.37     1789.67     34.48 o
  -1   2   1     1436.15     1396.03     33.21 o
   0   2   1      707.45      723.17     48.80 o
   1   2   1       30.55       33.88      2.50 o
   2   2   1     1067.67     1014.32     50.28 o
   3   2   1      117.31      128.02      5.96 o
   4   2   1      616.04      577.14     13.03 o
   5   2   1      343.42      349.82     24.37 o
   6   2   1      314.44      312.99     12.66 o
   7   2   1       28.84       40.50      3.68 o
   8   2   1       25.66       25.35      4.17 o
   9   2   1       88.14       80.18      5.84 o
  10   2   1       51.10       35.84      8.64 o
  -9   3   1       36.01       71.37      9.28 o
  -8   3   1       14.12        9.28      4.48 o
  -7   3   1      330.95      324.13     19.91 o
  -6   3   1      136.58      134.46      4.67 o
  -5   3   1      204.10      195.88      6.51 o
  -4   3   1      679.10      690.04     13.95 o
  -3   3   1       36.11       38.89      3.14 o
  -2   3   1      289.53      259.64      8.16 o
  -1   3   1     1404.72     1435.87     34.80 o
   0   3   1      184.85      157.77      8.64 o
   1   3   1       32.65       18.94      3.04 o
   2   3   1      811.94      835.71     15.22 o
   3   3   1      114.99      113.78      5.73 o
   4   3   1       39.89       39.00      2.34 o
   5   3   1      952.79      960.31     38.57 o
   6   3   1       55.15       63.73      3.99 o
   7   3   1      145.65      158.48     18.09 o
   8   3   1       95.57      117.13     10.88 o
  -9   4   1       96.94       85.63     13.44 o
  -8   4   1       20.08       16.29     19.52 o
  -7   4   1      203.49      213.47      8.35 o
  -6   4   1      155.06      141.85      7.75 o
  -5   4   1      325.94      348.44     19.70 o
  -4   4   1       70.58       57.50      8.88 o
  -3   4   1        5.48        6.86      2.76 o
  -2   4   1       54.73       58.60      2.93 o
  -1   4   1       36.89       30.72      5.12 o
   1   4   1      143.01      134.33      3.28 o
   2   4   1      517.47      511.12     21.28 o
   3   4   1       75.53       80.44      4.67 o
   4   4   1      258.95      243.01      8.62 o
   5   4   1      148.49      154.22     12.08 o
   6   4   1       72.95       76.97      9.99 o
   7   4   1       83.27       64.97      8.32 o
   8   4   1       31.45       25.26      4.79 o
  -7   5   1       10.26        7.75      4.60 o
  -6   5   1       14.87       29.17     11.84 o
  -5   5   1        9.76        1.47      4.96 o
  -4   5   1       81.36       79.46     11.64 o
  -3   5   1      315.95      307.47      9.75 o
  -2   5   1      196.64      265.94     14.72 o
   1   5   1      297.59      336.35     17.92 o
   2   5   1       76.19       80.68      3.48 o
   3   5   1        6.54        7.43      2.22 o
   4   5   1       76.60       82.09      4.30 o
   5   5   1       48.68       41.38      7.04 o
   6   5   1       84.74      116.10      7.56 o
   7   5   1       93.27      106.08     32.64 o
  -6   6   1       43.35       49.50     20.00 o
  -5   6   1       64.13       98.31     18.40 o
  -4   6   1      189.02      179.57     16.48 o
  -3   6   1       84.65       76.81      8.32 o
  -2   6   1       96.53      154.89     10.24 o
   2   6   1      506.72      519.40     23.68 o
   3   6   1       56.91       65.78      7.36 o
   4   6   1       86.48       78.78     10.08 o
   5   6   1        8.65        1.47      6.40 o
   6   6   1       64.05       74.57     16.00 o
  -3   7   1        3.04       -3.20      4.48 o
   3   7   1       42.93       48.00      7.36 o
  -3  -7   2       23.47       18.88      7.68 o
  -2  -7   2       52.99       55.71      5.56 o
  -1  -7   2       24.61       31.09      6.40 o
   0  -7   2       62.75       63.99      6.38 o
   1  -7   2       47.41       43.72     18.88 o
   2  -7   2       70.33       59.01      6.34 o
  -6  -6   2        7.54        4.80      6.40 o
  -5  -6   2       94.76      129.93     14.40 o
  -4  -6   2       68.45       57.31     20.64 o
  -3  -6   2       75.22       70.14      5.47 o
  -2  -6   2       77.06      102.28     12.64 o
  -1  -6   2       65.92       42.56      8.16 o
   0  -6   2       50.54       59.69      7.52 o
   1  -6   2       64.75       64.30      5.77 o
   2  -6   2       13.04       15.04      5.44 o
   3  -6   2       74.22       84.81      7.36 o
   4  -6   2      151.41      201.30     12.16 o
   5  -6   2       71.88       70.41      6.72 o
  -5  -5   2      155.79      158.93      9.76 o
  -4  -5   2       41.51       43.26      6.85 o
  -3  -5   2      110.04      102.59      9.09 o
  -2  -5   2        4.80       10.13      7.12 o
  -1  -5   2       36.63       41.22      3.74 o
   0  -5   2      130.70      126.94      5.29 o
   1  -5   2      779.49      748.22     31.68 o
   2  -5   2       41.83       36.16      4.80 o
   3  -5   2       34.50       36.97      3.13 o
   4  -5   2       51.49       52.20      3.17 o
   5  -5   2        2.37        8.30      3.24 o
   6  -5   2       14.16        8.64      3.52 o
  -9  -4   2       44.97       40.96      6.72 o
  -8  -4   2       15.56       19.84      6.40 o
  -7  -4   2       33.12       54.40      6.08 o
  -6  -4   2        8.42       15.36      3.84 o
  -5  -4   2      438.32      440.44      9.60 o
  -4  -4   2       94.74       95.71      4.52 o
  -3  -4   2      122.67      127.32      6.34 o
  -2  -4   2      197.54      196.86      6.57 o
  -1  -4   2      334.33      302.67     19.49 o
   0  -4   2       97.43       91.88     11.01 o
   1  -4   2      433.11      425.33      9.86 o
   2  -4   2       33.12       31.98      4.38 o
   3  -4   2      107.88       92.64      5.17 o
   4  -4   2       90.60       88.62      3.56 o
   5  -4   2       90.71      101.43      6.10 o
   6  -4   2      180.81      196.92     22.72 o
   7  -4   2       65.71       86.09      7.68 o
  -9  -3   2      171.42      198.54     10.83 o
  -8  -3   2       14.85       12.54      5.44 o
  -7  -3   2      458.57      432.68     19.84 o
  -6  -3   2      185.53      152.25      6.34 o
  -5  -3   2      394.15      379.26     11.59 o
  -4  -3   2       63.75       70.44      2.36 o
  -3  -3   2       64.57       72.08      6.88 o
  -2  -3   2     1245.40     1302.79     26.52 o
  -1  -3   2      328.62      355.61     11.23 o
   0  -3   2      578.66      579.30     16.44 o
   1  -3   2      122.03      116.61      5.99 o
   2  -3   2       39.45       31.16      7.84 o
   3  -3   2        2.22       -0.12      1.99 o
   4  -3   2        5.95        5.24      1.29 o
   5  -3   2       78.77       87.24      2.87 o
   6  -3   2      262.18      268.82     11.84 o
   7  -3   2      275.41      254.42     16.00 o
   8  -3   2        5.85       10.88      6.40 o
   9  -3   2      107.06      144.65     14.40 o
 -10  -2   2       24.42       34.49      9.44 o
  -9  -2   2       47.84       51.07      5.99 o
  -8  -2   2      118.60       98.87      6.38 o
  -7  -2   2      227.89      236.14     13.60 o
  -6  -2   2       98.68       94.73      7.36 o
  -5  -2   2      367.68      353.24     15.18 o
  -4  -2   2      230.18      212.01     11.20 o
  -3  -2   2      580.45      570.84     15.26 o
  -2  -2   2       41.50       45.74      3.00 o
  -1  -2   2      201.28      187.08      3.71 o
   0  -2   2       10.87        4.94      2.10 o
   1  -2   2      385.41      384.32     14.70 o
   2  -2   2       82.70       71.98      2.44 o
   3  -2   2       58.57       78.15      4.38 o
   4  -2   2     1173.38     1243.13     33.22 o
   5  -2   2      203.50      206.21     15.21 o
   6  -2   2      634.30      596.53     25.92 o
   7  -2   2      129.45      157.77     10.56 o
   8  -2   2      171.50      154.89     10.88 o
   9  -2   2       17.32       10.01      4.54 o
 -10  -1   2       18.25        5.22      3.43 o
  -9  -1   2      111.15      109.58      6.78 o
  -8  -1   2      373.40      376.09     33.44 o
  -7  -1   2      174.75      183.14      7.69 o
  -6  -1   2       85.57       95.69      9.13 o
  -5  -1   2      226.01      208.66      5.16 o
  -4  -1   2       61.13       61.29      6.10 o
  -3  -1   2       63.54       61.25      2.57 o
  -2  -1   2     5527.90     5368.57     97.80 o
  -1  -1   2     2069.52     2019.61     29.40 o
   0  -1   2     3134.76     3014.60     48.32 o
   1  -1   2      573.12      547.51     15.38 o
   2  -1   2      420.75      385.01     15.54 o
   3  -1   2      278.79      272.27      8.83 o
   4  -1   2      169.45      192.40     11.90 o
   5  -1   2       77.92       76.65      5.85 o
   6  -1   2      244.63      225.49      8.59 o
   7  -1   2       33.31       50.67      9.92 o
   8  -1   2       40.05       36.18      6.72 o
   9  -1   2       24.45       29.85      4.65 o
  10  -1   2       52.09       62.96      5.84 o
 -10   0   2        2.11        1.42      6.56 o
  -9   0   2        0.00        7.63      4.99 o
  -8   0   2       66.71       86.25     18.24 o
  -7   0   2      379.39      380.98     21.46 o
  -6   0   2      319.99      346.40     13.46 o
  -5   0   2      159.26      210.96     17.29 o
  -4   0   2       26.56       41.05      4.41 o
  -3   0   2      192.46      171.81      6.04 o
  -2   0   2    10387.13    10351.18    161.04 o
  -1   0   2       81.40       84.99      1.73 o
   0   0   2       97.85      115.01      4.47 o
   1   0   2     1229.29     1230.04     24.02 o
   2   0   2      180.85      170.65      8.50 o
   3   0   2      335.60      317.95     16.48 o
   4   0   2     3357.78     3561.17     60.23 o
   5   0   2        9.01       12.14      3.09 o
   6   0   2      259.98      255.61     12.31 o
   7   0   2       40.21       21.01      2.66 o
   8   0   2        4.27       15.68      7.36 o
   9   0   2        3.40        1.69      4.48 o
  10   0   2        0.64       -5.28      3.52 o
 -10   1   2       18.70       24.68      4.80 o
  -9   1   2      109.78      108.67      6.07 o
  -8   1   2      372.47      405.87     10.65 o
  -7   1   2      176.73      169.88      8.04 o
  -6   1   2       87.87      103.81      5.96 o
  -5   1   2      224.47      218.66      9.65 o
  -4   1   2       62.59       62.73      6.10 o
  -3   1   2       63.54       61.12      2.34 o
  -2   1   2     5526.21     5416.52    114.79 o
  -1   1   2     2089.72     2029.00     33.22 o
   0   1   2     3110.27     2985.64     47.44 o
   1   1   2      580.60      545.85     11.21 o
   2   1   2      416.31      372.11      7.18 o
   3   1   2      278.64      292.76      7.97 o
   4   1   2      164.99      214.22      7.11 o
   5   1   2       79.32       73.71      3.44 o
   6   1   2      245.63      217.91      5.98 o
   7   1   2       33.40       39.45      6.81 o
   8   1   2       41.39       26.45      8.96 o
   9   1   2       24.26       28.07      4.36 o
  10   1   2       51.69       52.26      8.48 o
 -10   2   2       23.16       22.72      8.32 o
  -9   2   2       48.33       48.96      8.64 o
  -8   2   2      118.99      117.51      7.04 o
  -7   2   2      229.01      234.32     13.56 o
  -6   2   2       96.95       97.68      4.76 o
  -5   2   2      369.99      385.46     22.66 o
  -4   2   2      228.99      207.43      5.05 o
  -3   2   2      580.80      591.20     12.80 o
  -2   2   2       37.74       40.44      4.02 o
  -1   2   2      195.80      166.40      9.12 o
   0   2   2       11.78        0.84      2.40 o
   1   2   2      388.27      373.11     12.33 o
   2   2   2       82.01       77.58      3.36 o
   3   2   2       59.20       66.05      4.39 o
   4   2   2     1168.21     1231.77     25.60 o
   5   2   2      206.93      199.75     13.16 o
   6   2   2      629.88      644.42     24.67 o
   7   2   2      134.81      128.46      8.25 o
   8   2   2      172.62      183.22     14.82 o
   9   2   2       16.41       21.77     17.92 o
  -9   3   2      171.50      161.12     17.28 o
  -8   3   2       13.36       24.00      9.76 o
  -7   3   2      463.55      458.15     16.03 o
  -6   3   2      184.07      171.58      6.45 o
  -5   3   2      396.27      407.55     11.49 o
  -4   3   2       64.52       62.54      8.71 o
  -3   3   2       64.57       70.34      7.86 o
  -2   3   2     1246.45     1283.84     40.16 o
  -1   3   2      323.17      332.18     16.00 o
   0   3   2      575.43      564.13     14.40 o
   1   3   2      123.35      110.06      8.16 o
   2   3   2       40.42       25.80      4.24 o
   3   3   2        2.47       -3.14      2.09 o
   4   3   2        6.01        5.41      3.84 o
   5   3   2       78.19       69.33     11.84 o
   6   3   2      263.06      233.38     16.99 o
   7   3   2      275.49      236.71      8.63 o
   8   3   2        5.34       -2.24      4.16 o
   9   3   2      107.83       84.17     10.56 o
  -9   4   2       44.13       42.19     12.48 o
  -8   4   2       15.72       12.11     12.80 o
  -7   4   2       33.34       54.82     15.52 o
  -6   4   2        8.08        0.12      4.25 o
  -5   4   2      434.91      453.23     14.99 o
  -4   4   2       90.07       77.15      5.50 o
  -3   4   2      121.68      112.09      6.43 o
  -2   4   2      199.39      210.42     10.72 o
  -1   4   2      339.40      297.63      7.47 o
   0   4   2       96.50      109.45      7.36 o
   1   4   2      436.59      451.96     22.20 o
   2   4   2       33.27       35.06      4.56 o
   3   4   2      108.60       86.19      7.25 o
   4   4   2       90.70       94.79      5.93 o
   5   4   2       88.67       95.08      9.29 o
   6   4   2      182.55      183.45      7.16 o
   7   4   2       66.42      100.03      6.39 o
   8   4   2        9.09       27.44     10.40 o
  -8   5   2       61.90       80.90      7.79 o
  -6   5   2       60.89       60.12      4.60 o
  -5   5   2      155.49      141.08      7.15 o
  -4   5   2       41.96       40.70      7.63 o
  -3   5   2      110.29       98.76      6.72 o
  -2   5   2        4.91       -4.16      3.84 o
   1   5   2      779.13      835.91     31.04 o
   2   5   2       44.48       34.70      6.07 o
   3   5   2       32.78       34.50      4.84 o
   4   5   2       49.78       59.61      8.20 o
   5   5   2        2.66        5.05      4.62 o
   6   5   2       14.33       -1.07     11.20 o
   7   5   2       10.15        4.16      5.12 o
  -6   6   2        7.17        2.88      3.52 o
  -5   6   2       93.22      110.19     18.56 o
  -4   6   2       70.52       60.20     16.48 o
  -3   6   2       72.17       38.08      6.72 o
   2   6   2       13.13       12.48      5.12 o
   3   6   2       72.73       66.59     12.16 o
   4   6   2      151.62      162.17     13.28 o
   5   6   2       73.38       97.93     11.20 o
  -3  -7   3      144.66      143.69     14.72 o
  -2  -7   3       20.53       16.46      5.12 o
  -1  -7   3       43.70       38.29      8.32 o
   0  -7   3       22.49       34.88      7.36 o
   1  -7   3       22.81       30.73      6.08 o
   2  -7   3       20.64       10.68     10.56 o
  -6  -6   3       44.60       60.49     10.24 o
  -5  -6   3       98.14      101.45     14.40 o
  -4  -6   3       44.75       40.96      9.28 o
  -3  -6   3       31.08       50.56      9.60 o
  -2  -6   3       65.02       97.65     11.04 o
  -1  -6   3       77.85       83.30      6.29 o
   0  -6   3      176.29      206.99      9.34 o
   1  -6   3       18.57       19.52      4.80 o
   2  -6   3       45.64       71.37      7.36 o
   3  -6   3       40.70       36.80      5.76 o
   4  -6   3        1.74        3.52      3.20 o
   5  -6   3        4.22       21.44      4.48 o
  -8  -5   3       66.74       72.01     11.52 o
  -7  -5   3       35.42       58.56      9.60 o
  -6  -5   3       80.07      142.41     15.68 o
  -5  -5   3       58.42       58.62      2.57 o
  -4  -5   3       38.89       34.66      4.48 o
  -3  -5   3      112.00       94.49      4.74 o
  -2  -5   3       44.77       51.88     10.27 o
  -1  -5   3      221.09      211.86      7.77 o
   0  -5   3      254.92      225.51      9.11 o
   1  -5   3       87.15      103.37      8.96 o
   2  -5   3      149.43      141.07      6.65 o
   3  -5   3       42.13       41.48      3.97 o
   4  -5   3      220.41      228.33      8.03 o
   5  -5   3       51.49       57.28      5.76 o
   6  -5   3       69.95       48.96      5.76 o
  -9  -4   3       56.06       28.16      8.00 o
  -8  -4   3       52.86       48.87      8.32 o
  -7  -4   3       57.95       62.73      6.08 o
  -6  -4   3        0.75       19.52      4.16 o
  -5  -4   3        0.05        4.89      2.37 o
  -4  -4   3      116.18      133.97      5.50 o
  -3  -4   3       69.27       64.46      2.29 o
  -2  -4   3      103.96       99.12      4.73 o
  -1  -4   3      140.09      139.86      9.22 o
   0  -4   3      775.28      761.19     12.94 o
   1  -4   3      490.76      463.02     19.91 o
   2  -4   3       38.90       43.17      1.87 o
   3  -4   3      123.91      126.04      3.63 o
   4  -4   3      153.35      130.58      3.77 o
   5  -4   3      190.09      187.82      5.94 o
   6  -4   3       82.48      107.08      7.68 o
   7  -4   3        8.30        2.64      2.37 o
 -10  -3   3       12.71       26.90      4.26 o
  -9  -3   3       14.23       16.43      5.12 o
  -8  -3   3       38.33       38.80     19.36 o
  -7  -3   3      282.18      263.58     37.44 o
  -6  -3   3       33.80       43.56     10.88 o
  -5  -3   3      255.39      238.40     13.28 o
  -4  -3   3       36.39       31.01      4.22 o
  -3  -3   3      494.03      545.06     10.55 o
  -2  -3   3      163.49      181.94      7.25 o
  -1  -3   3       63.23       61.35      3.56 o
   0  -3   3       15.08       16.45      2.22 o
   1  -3   3        0.38       -1.79      1.20 o
   2  -3   3      161.53      147.40      4.65 o
   3  -3   3      130.98      111.39      5.44 o
   4  -3   3      194.92      185.89      5.09 o
   5  -3   3       90.24      126.38      5.87 o
   6  -3   3      335.00      304.61     33.28 o
   7  -3   3       35.23       42.56      6.08 o
   8  -3   3       32.17        6.40      4.16 o
   9  -3   3       17.52       -6.72      5.76 o
 -10  -2   3       39.63       27.00      9.28 o
  -9  -2   3       44.56       33.27      9.92 o
  -8  -2   3        7.39       -0.51      2.82 o
  -7  -2   3      160.01      195.21      8.14 o
  -6  -2   3      577.60      556.38     14.00 o
  -5  -2   3       38.52       39.55      2.43 o
  -4  -2   3      153.14      153.13      8.49 o
  -3  -2   3     2158.92     2356.76     53.84 o
  -2  -2   3       63.10       51.98      2.82 o
  -1  -2   3     1275.14     1253.30     19.15 o
   0  -2   3      320.40      319.30      5.69 o
   1  -2   3      441.23      513.58     11.38 o
   2  -2   3       87.49       86.62      6.56 o
   3  -2   3       83.52       97.73      4.04 o
   4  -2   3      218.84      220.33     12.94 o
   5  -2   3       51.49       59.17      9.36 o
   6  -2   3      130.27      128.33      9.92 o
   7  -2   3       10.13        5.44      4.80 o
   8  -2   3      103.32      112.65      9.92 o
   9  -2   3        2.59       -1.03      3.68 o
 -10  -1   3        6.48       -4.87      3.84 o
  -9  -1   3       88.03       95.97     17.12 o
  -8  -1   3      138.00      142.43      7.47 o
  -7  -1   3      387.55      394.15     13.10 o
  -6  -1   3        1.99        0.47      1.80 o
  -5  -1   3      305.05      303.99     12.42 o
  -4  -1   3       32.62       37.14      2.41 o
  -3  -1   3      162.91      149.83      7.33 o
  -2  -1   3      318.68      310.76      7.71 o
  -1  -1   3       96.92      100.49      3.66 o
   0  -1   3      196.43      194.97      5.96 o
   1  -1   3      829.49      831.01     24.57 o
   2  -1   3      754.10      796.12     18.12 o
   3  -1   3      534.42      606.38     18.01 o
   4  -1   3      566.71      567.14     13.21 o
   5  -1   3      271.52      275.36     17.23 o
   6  -1   3       74.86       77.30      7.52 o
   7  -1   3       44.59       34.24      6.08 o
   8  -1   3       54.12       47.09      5.14 o
   9  -1   3       14.78       10.44      8.96 o
 -10   0   3       99.31       94.79      7.61 o
  -9   0   3      111.45      120.20      5.42 o
  -8   0   3       14.02       14.26      3.29 o
  -7   0   3      104.15      112.96      8.07 o
  -6   0   3      209.08      204.73      8.07 o
  -5   0   3       73.56       67.64      6.84 o
  -4   0   3       13.07       13.03      2.54 o
  -3   0   3       29.65       24.32      4.07 o
  -2   0   3        0.05        5.10      2.26 o
  -1   0   3      868.06      871.54     19.70 o
   0   0   3     3905.88     3894.01     79.33 o
   1   0   3     1724.58     1735.50     28.72 o
   2   0   3      420.61      423.93      9.30 o
   3   0   3     1896.48     2107.68     64.19 o
   4   0   3       85.78       93.20      4.03 o
   5   0   3        9.46        7.60      3.97 o
   6   0   3      195.86      202.31      5.97 o
   7   0   3       56.37       58.58      8.48 o
   8   0   3       14.94       19.80      3.84 o
   9   0   3       30.45       50.23      9.12 o
  10   0   3       79.07       73.72      6.98 o
 -10   1   3        6.31       -0.40      4.23 o
  -9   1   3       87.95       94.81      5.56 o
  -8   1   3      137.53      146.96     19.37 o
  -7   1   3      391.11      383.24     15.15 o
  -6   1   3        2.70        0.75      3.96 o
  -5   1   3      301.06      269.78      7.11 o
  -4   1   3       30.00       33.43      4.34 o
  -3   1   3      163.59      147.28     27.84 o
  -2   1   3      325.60      337.52      7.39 o
  -1   1   3       99.33       91.32      5.68 o
   0   1   3      196.83      200.99      5.08 o
   1   1   3      830.14      848.88     17.91 o
   2   1   3      761.77      818.90     20.60 o
   3   1   3      524.07      545.09     11.78 o
   4   1   3      562.69      541.43     20.65 o
   5   1   3      273.23      283.92      8.37 o
   6   1   3       79.15       78.13      6.78 o
   7   1   3       43.51       49.80      8.27 o
   8   1   3       55.54       71.25      5.60 o
   9   1   3       14.82        8.74      5.60 o
  -8   2   3        6.86        8.18      2.23 o
  -7   2   3      163.86      169.22      8.47 o
  -6   2   3      578.70      566.86     34.57 o
  -5   2   3       39.21       36.76      3.13 o
  -4   2   3      153.93      146.37     17.68 o
  -3   2   3     2159.58     2314.55     45.05 o
  -2   2   3       61.99       48.07      4.96 o
  -1   2   3     1279.31     1246.65     21.89 o
   0   2   3      330.58      328.69      6.83 o
   1   2   3      428.56      457.42      9.55 o
   2   2   3       85.59       86.33      3.69 o
   3   2   3       83.22       81.87      5.64 o
   4   2   3      221.20      215.12      6.50 o
   5   2   3       51.49       45.13      3.70 o
   6   2   3      130.82      132.89      9.79 o
   7   2   3       10.68       12.80      3.09 o
   8   2   3      103.28      109.25      6.24 o
   9   2   3        2.26        3.00     10.72 o
 -10   3   3       12.77       14.59      4.26 o
  -9   3   3       14.12       20.11      4.18 o
  -8   3   3       38.72       37.25     12.16 o
  -7   3   3      280.23      274.57      9.84 o
  -6   3   3       33.53       43.38     10.75 o
  -5   3   3      261.17      256.54     18.68 o
  -4   3   3       33.45       36.34      2.92 o
  -3   3   3      493.85      513.37     14.17 o
  -2   3   3      163.58      190.02      6.65 o
  -1   3   3       65.22       67.64     11.04 o
   0   3   3       15.22       18.47      4.96 o
   1   3   3        0.33        3.83      1.52 o
   2   3   3      158.88      145.58      9.10 o
   3   3   3      126.71      102.06      5.40 o
   4   3   3      201.42      191.52     11.20 o
   5   3   3       91.77       97.29      7.36 o
   6   3   3      339.31      327.90     12.57 o
   7   3   3       35.04       23.07      4.00 o
   8   3   3       31.44       15.04      7.04 o
   9   3   3       17.36       17.92      6.08 o
  -9   4   3       56.97       75.82      5.83 o
  -8   4   3       54.30       43.46     10.40 o
  -7   4   3       57.08       44.49      4.28 o
  -6   4   3        0.87        4.78      2.35 o
  -5   4   3        0.06       -3.50      3.37 o
  -4   4   3      115.43      140.20     11.04 o
  -3   4   3       68.72       85.13      4.69 o
  -2   4   3      103.12      129.61     10.56 o
  -1   4   3      136.86      122.89      6.40 o
   0   4   3      783.41      763.37     17.55 o
   1   4   3      500.21      465.61     19.36 o
   2   4   3       37.14       36.41      7.32 o
   3   4   3      123.66      114.13      8.27 o
   4   4   3      151.54      136.87      5.54 o
   5   4   3      190.24      190.23     17.44 o
   6   4   3       83.47       69.61      5.32 o
   7   4   3        7.87       13.38      6.40 o
   8   4   3       45.21       35.54      5.74 o
  -8   5   3       67.85       66.20     12.16 o
  -7   5   3       35.42       50.78      7.52 o
  -6   5   3       78.51       79.67      8.96 o
  -5   5   3       57.52       49.29      4.15 o
  -4   5   3       36.80       39.39      3.39 o
  -3   5   3      115.33      109.78     14.08 o
  -2   5   3       43.26       38.47      4.59 o
   1   5   3       86.51       83.66      2.99 o
   2   5   3      152.11      139.51     10.72 o
   3   5   3       41.83       51.40      3.05 o
   4   5   3      221.13      219.63     10.81 o
   5   5   3       50.51       57.11      8.41 o
   6   5   3       71.92       82.10      7.20 o
   7   5   3        8.55       29.31      5.76 o
  -6   6   3       45.47       61.41      5.38 o
  -5   6   3       98.97      102.30     12.80 o
  -4   6   3       44.87       57.57      4.32 o
  -3   6   3       31.91       20.80      5.76 o
   2   6   3       47.04       53.76      7.68 o
   3   6   3       41.24       36.83      3.22 o
   4   6   3        1.63        3.06     10.72 o
   5   6   3        4.22        7.96     12.64 o
  -2  -7   4       12.59       36.16      9.92 o
  -1  -7   4       62.22       45.97      5.28 o
   0  -7   4       82.56       66.52     15.52 o
   1  -7   4       81.63       83.44     31.52 o
  -6  -6   4       26.58       25.60      9.60 o
  -5  -6   4       23.36       11.84      9.28 o
  -4  -6   4       55.77       60.49     10.24 o
  -3  -6   4       20.90       26.90     11.20 o
  -2  -6   4        7.66        9.63     17.44 o
  -1  -6   4        2.83        2.07     13.92 o
   0  -6   4       29.81       24.00      7.04 o
   1  -6   4       54.33       38.08      5.44 o
   2  -6   4      112.80       76.81      8.00 o
   3  -6   4       80.02       78.41      7.04 o
   4  -6   4       26.55       22.72      4.16 o
   5  -6   4       72.57       69.45      7.68 o
  -8  -5   4       46.28       46.98     13.44 o
  -7  -5   4        0.29       -6.40      6.40 o
  -6  -5   4        4.98      -12.00      8.00 o
  -5  -5   4       62.48       77.67     13.60 o
  -4  -5   4       91.74       87.80      5.10 o
  -3  -5   4      101.07      107.02      4.68 o
  -2  -5   4       41.42       39.64      1.73 o
  -1  -5   4      848.49      861.30     28.95 o
   0  -5   4        1.24        0.89      0.92 o
   1  -5   4      227.51      226.97      7.71 o
   2  -5   4       34.96       34.87      2.71 o
   3  -5   4        3.73        4.68      1.89 o
   4  -5   4       54.87       59.84     12.64 o
   5  -5   4       43.71       50.88      5.44 o
   6  -5   4       41.87       42.56      5.76 o
  -9  -4   4       54.97       33.92      7.68 o
  -8  -4   4       70.30       75.51      6.19 o
  -7  -4   4      234.92      258.81     15.59 o
  -6  -4   4        2.30       -8.16      5.44 o
  -5  -4   4        6.31       15.10      3.25 o
  -4  -4   4       74.67       60.95      5.65 o
  -3  -4   4       10.10       13.04      4.95 o
  -2  -4   4       19.06       16.55      4.70 o
  -1  -4   4       74.18       67.06      4.05 o
   0  -4   4       34.89       39.95      5.74 o
   1  -4   4       74.57       80.44      3.70 o
   2  -4   4       23.80       29.01      6.91 o
   3  -4   4       89.29       87.54      5.65 o
   4  -4   4      292.93      304.32     22.17 o
   5  -4   4       19.04       20.04      6.08 o
   6  -4   4       73.49       78.19      6.56 o
   7  -4   4       14.33        8.65      3.68 o
 -10  -3   4       17.42       32.98      8.48 o
  -9  -3   4       22.73       30.06     11.68 o
  -8  -3   4       79.89       92.65      5.42 o
  -7  -3   4       16.20        7.20      9.12 o
  -6  -3   4      101.39       94.38      5.54 o
  -5  -3   4       36.16       31.32      4.99 o
  -4  -3   4       24.21       27.69      4.81 o
  -3  -3   4      220.81      221.00      5.89 o
  -2  -3   4      327.95      343.45      6.48 o
  -1  -3   4      811.77      833.38     13.76 o
   0  -3   4       48.26       41.04      5.68 o
   1  -3   4       16.31       19.74      4.30 o
   2  -3   4       26.52       23.26      1.89 o
   3  -3   4       68.87       68.53      8.74 o
   4  -3   4       56.93       43.15      3.15 o
   5  -3   4      227.92      219.18     36.80 o
   6  -3   4        7.93        4.67      9.44 o
   7  -3   4       24.37       28.73      7.04 o
   8  -3   4        8.16       -8.16      5.44 o
 -10  -2   4       34.69       10.61      5.12 o
  -9  -2   4      158.76      163.70      8.89 o
  -8  -2   4       75.38      103.36      6.34 o
  -7  -2   4       36.87       43.41     13.76 o
  -6  -2   4      251.50      248.49     20.78 o
  -5  -2   4      132.26      119.19      3.94 o
  -4  -2   4       26.26       25.62      2.53 o
  -3  -2   4       89.36       73.99      7.85 o
  -2  -2   4      200.85      205.99      7.78 o
  -1  -2   4      660.99      668.07     11.47 o
   0  -2   4      117.35      123.66      4.02 o
   1  -2   4       85.58       87.24      9.32 o
   2  -2   4      368.26      394.88     12.00 o
   3  -2   4       40.06       42.78      6.28 o
   4  -2   4      143.74      139.51      8.22 o
   5  -2   4      104.76      125.62      7.88 o
   6  -2   4      494.46      452.52     19.84 o
   7  -2   4       79.44       96.97     10.56 o
   8  -2   4       29.26       33.28      8.64 o
   9  -2   4        3.59       27.73     14.56 o
 -10  -1   4       71.66       89.93      6.11 o
  -9  -1   4       14.63       16.85      5.60 o
  -8  -1   4       39.54       29.37      5.60 o
  -7  -1   4       98.66      104.33     10.72 o
  -6  -1   4      117.86      107.41      4.12 o
  -5  -1   4       28.35       34.58      5.64 o
  -4  -1   4       83.64       98.51      3.24 o
  -3  -1   4      593.44      635.31     16.90 o
  -2  -1   4     1012.40     1082.01     20.94 o
  -1  -1   4     3811.12     3773.30     71.23 o
   0  -1   4      109.81       98.54      3.93 o
   1  -1   4      873.28      899.24     20.15 o
   2  -1   4      766.99      824.95     20.32 o
   3  -1   4       75.42       75.80      4.98 o
   4  -1   4      281.29      308.55     15.06 o
   5  -1   4       43.19       39.73      3.37 o
   6  -1   4      180.20      139.56      7.33 o
   7  -1   4      120.74       72.65      9.28 o
   8  -1   4       27.09       31.92      5.12 o
   9  -1   4        7.89       22.97     11.52 o
 -10   0   4        0.76       -7.68      7.04 o
  -9   0   4      185.21      184.46     16.10 o
  -7   0   4       37.00       39.60      4.73 o
  -6   0   4       46.29       37.22      3.39 o
  -5   0   4      101.47      105.65      6.39 o
  -4   0   4      118.17      126.89      7.06 o
  -3   0   4      144.88      164.65      7.58 o
  -2   0   4     1243.34     1225.96     19.58 o
  -1   0   4     5989.30     6127.98     86.08 o
   0   0   4        0.27        3.26      3.53 o
   1   0   4      118.86      107.87     10.81 o
   2   0   4      400.11      443.20     15.89 o
   3   0   4       74.71       63.79      2.64 o
   4   0   4      206.84      206.87      9.08 o
   5   0   4       47.90       40.75      8.47 o
   6   0   4        1.41        3.76      4.80 o
   7   0   4       39.46       35.51      4.23 o
   8   0   4       11.58        5.67      2.84 o
   9   0   4       13.73        9.50      3.20 o
 -10   1   4       72.52       90.42      7.60 o
  -9   1   4       13.95       20.18      3.69 o
  -8   1   4       41.58       35.88      7.02 o
  -7   1   4       97.93       97.91      7.49 o
  -6   1   4      118.27      123.81      6.47 o
  -5   1   4       28.65       31.50      5.45 o
  -4   1   4       84.21       87.90      5.86 o
  -3   1   4      606.49      645.67     18.11 o
  -2   1   4      993.12     1004.83     16.87 o
  -1   1   4     3829.67     3771.71     55.08 o
   0   1   4      110.05       90.56      4.61 o
   1   1   4      869.37      841.72     17.23 o
   2   1   4      763.10      806.62     14.38 o
   3   1   4       75.66       77.16      3.36 o
   4   1   4      280.04      305.05     21.03 o
   5   1   4       44.84       43.25      3.06 o
   6   1   4      182.88      190.07     11.13 o
   7   1   4      116.48      107.82     19.20 o
   8   1   4       28.22       19.55      8.00 o
   9   1   4        7.95       14.56     11.20 o
 -10   2   4       34.27       42.56      7.04 o
  -9   2   4      160.92      160.97     12.48 o
  -8   2   4       72.98       76.99      3.49 o
  -7   2   4       38.61       36.69      4.48 o
  -6   2   4      252.91      253.14     21.87 o
  -5   2   4      133.81      128.09     22.40 o
  -4   2   4       28.57       44.32      4.49 o
  -3   2   4       87.94       87.49      4.10 o
  -2   2   4      202.45      214.07     10.78 o
  -1   2   4      661.24      611.04     17.41 o
   0   2   4      119.93      131.67      6.67 o
   1   2   4       87.32       86.89      9.54 o
   2   2   4      358.53      376.03      9.04 o
   3   2   4       37.54       36.82      5.13 o
   4   2   4      145.56      130.86     16.74 o
   5   2   4      109.04      121.14     12.98 o
   6   2   4      496.72      473.19     10.98 o
   7   2   4       78.71       81.23     18.56 o
   8   2   4       29.19       38.21      4.16 o
   9   2   4        3.74       10.63     10.72 o
 -10   3   4       18.76       29.23     12.00 o
  -9   3   4       21.65       24.32      6.72 o
  -8   3   4       80.41       93.68     24.64 o
  -7   3   4       16.75       15.63      4.01 o
  -6   3   4      101.60       81.65      5.37 o
  -5   3   4       36.42       46.02      9.76 o
  -4   3   4       24.02       25.93      3.92 o
  -3   3   4      219.24      214.34      6.11 o
  -2   3   4      332.59      350.11     15.46 o
  -1   3   4      824.79      855.80     58.88 o
   0   3   4       47.25       44.86      4.53 o
   1   3   4       14.56       16.32      4.16 o
   2   3   4       27.65       24.54      2.06 o
   3   3   4       68.68       75.18      4.61 o
   4   3   4       56.44       47.84     10.37 o
   5   3   4      229.91      235.73     13.31 o
   6   3   4        8.60        9.54      5.57 o
   7   3   4       25.85       10.88      5.12 o
   8   3   4        7.59       11.52      7.04 o
  -9   4   4       55.16       56.08      6.00 o
  -8   4   4       71.67       88.32     13.44 o
  -7   4   4      235.32      231.12     38.24 o
  -6   4   4        3.03        4.21      6.00 o
  -5   4   4        6.26        6.84      4.48 o
  -4   4   4       73.73       60.33      4.94 o
  -3   4   4        9.44       14.72      7.32 o
  -2   4   4       19.44       21.45      7.68 o
  -1   4   4       74.19       67.21      4.16 o
   0   4   4       33.91       20.97      2.42 o
   1   4   4       76.58       82.61      3.79 o
   2   4   4       22.89       29.20      3.28 o
   3   4   4       91.21       84.13      8.54 o
   4   4   4      298.68      276.31      8.08 o
   5   4   4       19.87       13.29      2.84 o
   6   4   4       71.69       56.98      5.09 o
   7   4   4       14.45        9.49      7.04 o
  -8   5   4       46.81       58.67     13.28 o
  -7   5   4        0.26       25.89      7.68 o
  -6   5   4        4.97        2.72      3.17 o
  -5   5   4       61.86       65.47      7.52 o
  -4   5   4       91.94       93.57     14.06 o
  -3   5   4      100.10       89.77      6.22 o
  -2   5   4       40.22       51.84      3.52 o
  -1   5   4      855.42      807.96     19.57 o
   0   5   4        1.76        0.76      1.44 o
   1   5   4      231.48      242.22      7.75 o
   2   5   4       33.73       35.15      7.53 o
   3   5   4        3.81        5.45      2.02 o
   4   5   4       55.26       51.87      4.74 o
   5   5   4       44.82       48.17      8.96 o
   6   5   4       41.82       42.36      4.69 o
  -6   6   4       27.84       43.50      4.94 o
  -5   6   4       24.05       39.76     11.20 o
  -4   6   4       55.42       39.04      8.32 o
  -3   6   4       21.82       19.47      1.84 o
   2   6   4      113.74      102.97      4.91 o
   3   6   4       80.85       75.09      4.60 o
   4   6   4       26.08       34.50      3.73 o
   5   6   4       73.27       99.71      6.45 o
  -1  -7   5       21.47       25.25     14.56 o
  -6  -6   5        9.22       -6.40      9.28 o
  -5  -6   5       43.13       45.76     10.24 o
  -4  -6   5       39.83       27.20      8.00 o
  -3  -6   5      122.49      134.47      7.22 o
  -2  -6   5       32.05       14.96     10.24 o
  -1  -6   5       47.85       65.86     16.64 o
   0  -6   5       41.09       57.92      8.96 o
   1  -6   5       46.59       50.88      8.32 o
   2  -6   5        7.11        1.92      3.20 o
   3  -6   5        9.71       12.80      4.48 o
   4  -6   5       66.22       73.29      6.72 o
  -7  -5   5       28.16       62.93      6.79 o
  -6  -5   5       50.91       46.72      9.28 o
  -5  -5   5       20.88       12.56      3.30 o
  -4  -5   5       55.90       52.02      3.12 o
  -3  -5   5        3.72        5.92      1.97 o
  -2  -5   5       23.45       20.24      3.59 o
  -1  -5   5        8.03        8.55      2.54 o
   0  -5   5       30.10       23.42     13.76 o
   1  -5   5      204.01      197.75      9.21 o
   2  -5   5       73.61       74.30      2.62 o
   3  -5   5      285.80      277.71     20.84 o
   4  -5   5       30.08       31.04      4.80 o
   5  -5   5       90.44       76.81      8.32 o
   6  -5   5        9.86        0.64      3.84 o
  -9  -4   5        1.73       -0.64      9.92 o
  -8  -4   5        8.09        5.16      4.05 o
  -7  -4   5       35.04       35.34      3.95 o
  -6  -4   5       28.75        1.60      5.44 o
  -5  -4   5       36.83       40.45      9.92 o
  -4  -4   5       42.05       36.33      6.00 o
  -3  -4   5       27.20       25.56      4.00 o
  -2  -4   5      446.06      386.32      8.87 o
  -1  -4   5      468.09      442.29      9.41 o
   0  -4   5       95.62       90.18      7.28 o
   1  -4   5       85.73       75.37      3.43 o
   2  -4   5       68.91       76.12      3.76 o
   3  -4   5       39.17       31.28      5.22 o
   4  -4   5      486.72      529.90     36.45 o
   5  -4   5       70.72       64.38     12.96 o
   6  -4   5       23.77       47.04      5.76 o
   7  -4   5        0.22        4.48      4.00 o
  -9  -3   5       24.17       29.73      3.99 o
  -8  -3   5       28.13       35.53      6.64 o
  -7  -3   5      112.21      101.12      9.28 o
  -6  -3   5       90.45      111.05     12.22 o
  -5  -3   5      238.50      197.96      8.13 o
  -4  -3   5       31.29       31.36      5.08 o
  -3  -3   5       31.81       30.71      2.84 o
  -2  -3   5      417.48      417.12      8.28 o
  -1  -3   5      290.97      267.33      5.34 o
   0  -3   5       84.35       82.02      3.19 o
   1  -3   5       50.25       42.62      4.06 o
   2  -3   5       75.49       74.29      3.55 o
   3  -3   5       67.70       66.84      4.63 o
   4  -3   5      175.73      194.66     11.52 o
   5  -3   5      109.12      103.79      5.02 o
   6  -3   5       70.49       65.82     10.08 o
   7  -3   5       47.90       52.64      5.51 o
   8  -3   5       14.25       12.80      5.12 o
 -10  -2   5        4.14       23.83      4.51 o
  -9  -2   5       21.96       44.95      5.23 o
  -8  -2   5      443.62      452.62     22.08 o
  -7  -2   5       34.12       30.11      3.92 o
  -6  -2   5       30.79       28.18      2.59 o
  -5  -2   5      115.42      117.83      6.85 o
  -4  -2   5        8.99       15.86      2.23 o
  -3  -2   5      571.85      593.41     13.45 o
  -2  -2   5      644.19      650.49     11.31 o
  -1  -2   5      421.01      424.15      6.55 o
   0  -2   5        0.66        4.01      2.94 o
   1  -2   5      680.59      688.16     22.36 o
   2  -2   5       32.63       36.95      4.16 o
   3  -2   5       36.96       36.21      3.19 o
   4  -2   5      114.78      121.45      8.87 o
   5  -2   5       70.72       82.52      4.96 o
   6  -2   5       90.57       80.63     21.04 o
   7  -2   5        8.17       -1.28      4.48 o
   8  -2   5       64.92       80.65      8.96 o
 -10  -1   5       30.49       31.15      5.09 o
  -9  -1   5       30.99       33.81      7.52 o
  -8  -1   5       89.13       93.72     17.44 o
  -7  -1   5      326.71      318.56      9.68 o
  -6  -1   5      190.61      185.98      7.18 o
  -5  -1   5        2.96        1.38      2.44 o
  -4  -1   5      344.88      338.11     10.19 o
  -3  -1   5      426.42      441.93      6.95 o
  -2  -1   5      112.86      127.35      5.10 o
  -1  -1   5      214.12      215.13      8.20 o
   0  -1   5      635.48      711.11     21.39 o
   1  -1   5      451.35      496.54      9.64 o
   2  -1   5      204.84      206.42     13.07 o
   3  -1   5      476.67      492.22     10.09 o
   4  -1   5       67.26       77.13      5.40 o
   5  -1   5      409.99      413.04     18.98 o
   6  -1   5      104.63       56.64      7.04 o
   7  -1   5       45.72       40.32      6.40 o
   8  -1   5       12.52       27.62      4.07 o
   9  -1   5       38.24       60.81      5.77 o
 -10   0   5       22.01       49.19     18.88 o
  -9   0   5        0.01       -5.00      3.33 o
  -8   0   5        1.49       -3.34      3.73 o
  -7   0   5       29.30       35.51      6.94 o
  -6   0   5       24.85       19.80      2.78 o
  -5   0   5       19.67       22.10      3.07 o
  -4   0   5      166.05      195.63      5.62 o
  -3   0   5       23.47       36.97      2.10 o
  -2   0   5      877.39      877.21     12.47 o
  -1   0   5     2033.15     2059.76     40.06 o
   0   0   5      676.94      670.02     11.94 o
   1   0   5       78.46      101.42      3.31 o
   2   0   5       80.45       87.72      5.27 o
   3   0   5      106.94       87.13      4.20 o
   4   0   5      267.95      280.47      9.85 o
   5   0   5      131.64      142.90      8.94 o
   6   0   5        6.25        0.35      2.46 o
   7   0   5      151.74      169.49     10.40 o
   8   0   5       11.82       11.58      3.46 o
   9   0   5        2.53       -2.77      3.37 o
 -10   1   5       30.69       39.65     11.20 o
  -9   1   5       32.72       40.41      3.41 o
  -8   1   5       90.27      101.20      9.42 o
  -7   1   5      321.13      326.74     20.09 o
  -6   1   5      194.41      179.06     11.18 o
  -5   1   5        3.50        1.58      1.65 o
  -4   1   5      349.48      346.75      7.48 o
  -3   1   5      425.39      435.96     13.94 o
  -2   1   5      113.59      127.12      3.83 o
  -1   1   5      219.07      209.45      6.71 o
   0   1   5      643.23      686.85     11.00 o
   1   1   5      443.63      448.06     20.97 o
   2   1   5      197.67      184.61      5.54 o
   3   1   5      481.67      491.58     15.39 o
   4   1   5       65.04       73.44      3.23 o
   5   1   5      409.55      371.84     10.12 o
   6   1   5      105.15       81.91      5.88 o
   7   1   5       45.63       43.85      3.84 o
   8   1   5       12.94        2.23      3.05 o
   9   1   5       38.95       48.08     14.72 o
 -10   2   5        3.65       23.04      8.96 o
  -8   2   5      443.28      444.08     16.07 o
  -7   2   5       34.21       34.13      3.37 o
  -6   2   5       30.38       18.28      4.29 o
  -5   2   5      114.96      123.92      6.17 o
  -4   2   5        9.27       14.68      3.84 o
  -3   2   5      581.08      601.92     23.75 o
  -2   2   5      651.98      674.74     15.57 o
  -1   2   5      411.02      400.84     24.86 o
   0   2   5        0.92        3.35      4.01 o
   1   2   5      681.41      700.67     13.68 o
   2   2   5       32.52       31.21      2.91 o
   3   2   5       37.80       34.14      3.62 o
   4   2   5      117.42      131.96     12.62 o
   5   2   5       69.05       80.99     10.62 o
   6   2   5       91.12       88.83      4.65 o
   7   2   5        8.34       11.84      2.76 o
   8   2   5       65.37       73.53     15.68 o
  -9   3   5       23.96       17.85      7.68 o
  -8   3   5       29.43       28.33      6.37 o
  -7   3   5      115.43      135.30     10.88 o
  -6   3   5       89.89       94.56      7.13 o
  -5   3   5      237.93      226.32      7.64 o
  -4   3   5       31.77       25.40      3.50 o
  -3   3   5       31.88       36.08      5.49 o
  -2   3   5      419.82      427.17     16.69 o
  -1   3   5      291.19      264.65     18.18 o
   0   3   5       81.35       79.11      4.16 o
   1   3   5       46.59       54.76      3.39 o
   2   3   5       79.98       73.24      4.48 o
   3   3   5       70.56       62.71      8.22 o
   4   3   5      174.56      152.74      7.36 o
   5   3   5      109.35      107.44      7.99 o
   6   3   5       70.45       61.31     12.48 o
   8   3   5       14.32       22.72      8.64 o
  -9   4   5        1.81       -3.00      3.77 o
  -8   4   5        7.91        3.59      4.96 o
  -7   4   5       35.18       14.48      6.56 o
  -6   4   5       28.10       25.20      3.50 o
  -5   4   5       38.33       44.34      3.44 o
  -4   4   5       39.51       42.23      7.16 o
  -3   4   5       26.56       25.04      5.04 o
  -2   4   5      450.32      452.94     26.24 o
  -1   4   5      472.95      415.93     19.04 o
   0   4   5       92.93       86.86      7.62 o
   1   4   5       87.56       89.22      7.58 o
   2   4   5       68.87       66.25      8.30 o
   3   4   5       38.64       39.16      6.42 o
   4   4   5      490.85      479.28     23.66 o
   5   4   5       72.05       67.57      6.12 o
   6   4   5       22.90       43.85     21.76 o
   7   4   5        0.43        7.52      4.48 o
  -7   5   5       29.50       35.75      5.60 o
  -6   5   5       51.54       53.28     12.48 o
  -5   5   5       19.89       23.60     13.44 o
  -4   5   5       54.60       44.50      6.40 o
  -3   5   5        3.81        1.16      9.12 o
  -2   5   5       23.25       17.46      1.77 o
  -1   5   5        8.64       16.94      4.00 o
   0   5   5       31.86       29.12      2.88 o
   1   5   5      205.53      212.74     23.52 o
   2   5   5       71.59       66.88      4.76 o
   3   5   5      289.65      296.37     19.52 o
   4   5   5       28.29       40.92     12.00 o
   5   5   5       90.39       93.45      9.60 o
   6   5   5        9.58       10.97      6.40 o
  -6   6   5        9.61        4.80      5.44 o
  -5   6   5       44.77       65.26      9.44 o
  -4   6   5       38.47       33.11      8.64 o
  -3   6   5      123.38      118.73      6.08 o
   2   6   5        7.11        6.35      1.94 o
   3   6   5       10.13       15.23     10.56 o
   4   6   5       66.59       47.72      4.85 o
  -5  -6   6       25.54       17.28     10.88 o
  -4  -6   6       15.92       16.96      6.72 o
  -2  -6   6       13.29       20.67      5.44 o
  -1  -6   6       17.40       20.16      5.76 o
   0  -6   6       42.30       64.97      9.28 o
   1  -6   6       69.54       89.29      8.96 o
   2  -6   6       67.57      104.97     10.24 o
   3  -6   6      105.19      102.09      9.60 o
  -7  -5   6        4.32       -0.32     12.48 o
  -6  -5   6        8.86       19.88     12.32 o
  -5  -5   6       54.06       42.13      8.16 o
  -4  -5   6      114.90      114.67      6.77 o
  -3  -5   6       85.54       78.74      2.97 o
  -2  -5   6       20.39       12.10      1.61 o
  -1  -5   6       59.20       59.18     11.52 o
   0  -5   6      132.77      125.18      5.67 o
   1  -5   6        0.54        2.48      4.16 o
   2  -5   6       35.58       50.62      4.16 o
   3  -5   6      169.13      180.19      7.77 o
   4  -5   6      143.33      170.89     11.20 o
   5  -5   6      130.12      160.97     13.12 o
  -8  -4   6       52.87       54.42      8.22 o
  -7  -4   6        0.40        8.80      4.96 o
  -6  -4   6      364.67      368.96     31.31 o
  -5  -4   6       46.00       53.80      5.03 o
  -4  -4   6       23.35       14.91      3.14 o
  -3  -4   6      187.96      202.47      8.78 o
  -2  -4   6      145.16      158.23      7.25 o
  -1  -4   6      188.61      214.30      6.00 o
   0  -4   6      280.29      272.95      9.01 o
   1  -4   6      166.45      148.16      3.90 o
   2  -4   6      198.46      194.46     12.55 o
   3  -4   6       66.78       78.68     11.20 o
   4  -4   6       93.20       81.11     10.24 o
   5  -4   6       40.83       48.37      9.29 o
   6  -4   6       23.76       12.91     14.56 o
  -9  -3   6        4.94        3.54      3.54 o
  -8  -3   6        1.99       19.67      8.87 o
  -7  -3   6       12.23       13.90      5.63 o
  -6  -3   6       25.57       47.64      6.27 o
  -5  -3   6       40.05       43.08     10.74 o
  -4  -3   6      337.39      350.28      7.32 o
  -3  -3   6      218.51      227.20      5.62 o
  -2  -3   6      506.88      489.72     10.88 o
  -1  -3   6      188.22      204.51      4.53 o
   0  -3   6      223.56      222.38      6.67 o
   1  -3   6        4.05        2.79      2.23 o
   2  -3   6        6.68        2.34      3.88 o
   3  -3   6      348.39      320.67     15.36 o
   4  -3   6       14.68       19.76      3.00 o
   5  -3   6      100.32       98.23      5.54 o
   6  -3   6       82.21       81.85      5.11 o
   7  -3   6      132.25      130.69     12.64 o
 -10  -2   6        7.31       -1.39      2.67 o
  -9  -2   6        4.48       24.09      3.88 o
  -8  -2   6      268.22      273.32      9.04 o
  -7  -2   6       42.63       48.31      5.80 o
  -6  -2   6      558.37      530.64     23.54 o
  -5  -2   6      105.16       97.90      6.95 o
  -4  -2   6      180.42      186.30      5.76 o
  -3  -2   6     1644.69     1691.35     31.77 o
  -2  -2   6      195.77      172.57      3.58 o
  -1  -2   6      235.35      233.03      7.89 o
   0  -2   6       42.69       41.39      4.63 o
   1  -2   6      288.35      310.52     17.12 o
   2  -2   6       41.02       51.69      6.70 o
   3  -2   6      195.92      217.45      8.50 o
   4  -2   6      198.17      186.78     21.92 o
   5  -2   6      429.32      454.29     13.98 o
   6  -2   6       79.67       69.05      4.92 o
   7  -2   6        5.54        3.20      6.72 o
   8  -2   6       75.47      100.49     10.56 o
 -10  -1   6        7.79       12.32      3.45 o
  -9  -1   6      183.90      218.81     18.28 o
  -8  -1   6       95.48       86.36     11.32 o
  -7  -1   6        8.83       19.84      4.15 o
  -6  -1   6       33.57       38.47      5.88 o
  -5  -1   6        1.15        4.41      5.85 o
  -4  -1   6      132.82      138.52      6.30 o
  -3  -1   6     1523.23     1509.10     33.56 o
  -2  -1   6      447.21      418.97     10.30 o
  -1  -1   6      600.04      629.87     10.27 o
   0  -1   6      596.56      644.60     11.83 o
   1  -1   6       67.20       91.87      9.74 o
   2  -1   6       73.89       85.33      6.32 o
   3  -1   6      323.82      311.10     17.83 o
   4  -1   6      323.07      322.43     19.77 o
   5  -1   6      633.23      649.35     32.96 o
   6  -1   6      100.92       77.77      8.32 o
   7  -1   6      124.79      140.81     13.44 o
   8  -1   6       13.48       16.97      6.24 o
 -10   0   6        2.24       16.51     12.79 o
  -9   0   6      218.76      231.30     22.53 o
  -8   0   6      233.94      249.29      7.58 o
  -7   0   6      219.08      202.55     12.74 o
  -6   0   6        4.37       15.08      4.23 o
  -5   0   6       42.13       48.08      5.47 o
  -4   0   6        1.87       13.84      4.59 o
  -3   0   6      515.58      573.06      9.81 o
  -2   0   6       24.28       23.65      4.64 o
  -1   0   6       89.91       75.38      3.95 o
   0   0   6      342.81      324.55      9.02 o
   1   0   6      584.89      606.16     11.47 o
   2   0   6      210.45      227.85      5.59 o
   3   0   6      248.95      246.04     13.07 o
   4   0   6       23.84       29.49      3.03 o
   5   0   6      172.85      168.33     14.72 o
   6   0   6       27.95       30.72      8.32 o
   7   0   6        7.50        8.43      3.22 o
   8   0   6        8.29       29.09     10.72 o
 -10   1   6        8.25        4.48      7.36 o
  -9   1   6      183.95      195.91     10.24 o
  -8   1   6       95.62       97.87      3.60 o
  -7   1   6        8.76        9.80      6.40 o
  -6   1   6       34.33       39.94      5.19 o
  -5   1   6        0.86        4.68      2.03 o
  -4   1   6      127.46      121.61      5.31 o
  -3   1   6     1525.18     1602.45     26.12 o
  -2   1   6      456.50      460.11      9.34 o
  -1   1   6      596.46      569.14     10.35 o
   0   1   6      597.28      635.30     12.64 o
   1   1   6       67.43       82.54      8.27 o
   2   1   6       74.85       94.62      4.65 o
   3   1   6      327.45      313.03      9.03 o
   4   1   6      324.13      336.74      8.64 o
   5   1   6      623.01      654.06     16.69 o
   6   1   6      102.28      104.32     15.04 o
   7   1   6      126.05      139.29      6.52 o
   8   1   6       14.39       11.76      4.96 o
 -10   2   6        6.86       10.20      6.72 o
  -9   2   6        3.69       13.12      8.00 o
  -8   2   6      269.72      322.28     18.24 o
  -7   2   6       40.96       44.55     19.36 o
  -6   2   6      559.90      530.67     21.81 o
  -5   2   6      105.50      104.99      5.44 o
  -4   2   6      180.60      195.26      7.25 o
  -3   2   6     1648.55     1797.77     34.91 o
  -2   2   6      200.89      203.08      7.53 o
  -1   2   6      235.71      225.67     18.87 o
   0   2   6       39.96       35.03      4.57 o
   1   2   6      282.02      302.07      7.93 o
   2   2   6       43.90       62.09      5.21 o
   3   2   6      191.79      180.41     10.24 o
   4   2   6      198.68      198.68     16.51 o
   5   2   6      429.01      388.84     10.09 o
   6   2   6       79.17       78.55      3.75 o
   7   2   6        5.39        6.11      3.04 o
   8   2   6       75.96       60.49      8.64 o
  -9   3   6        4.89       27.69     20.32 o
  -8   3   6        1.98       -3.14      5.90 o
  -7   3   6       12.88       12.68      3.11 o
  -6   3   6       24.88       44.62      3.74 o
  -5   3   6       37.78       39.16      4.28 o
  -4   3   6      344.27      361.34      9.91 o
  -3   3   6      219.50      224.42      6.88 o
  -2   3   6      503.34      459.00     15.24 o
  -1   3   6      184.38      165.03      6.08 o
   0   3   6      224.76      232.48     12.52 o
   1   3   6        4.18       10.08      4.85 o
   2   3   6        6.37        4.03      1.78 o
   3   3   6      351.05      320.80     14.64 o
   4   3   6       15.30       37.00      9.12 o
   5   3   6      102.99      100.14     12.64 o
   6   3   6       81.74       87.50      6.67 o
   7   3   6      132.13      165.13     14.72 o
  -8   4   6       54.59       53.67      6.45 o
  -7   4   6        0.44        6.72      5.44 o
  -6   4   6      363.04      339.48     10.75 o
  -5   4   6       45.04       55.71      8.98 o
  -4   4   6       23.39       13.62      4.18 o
  -3   4   6      189.98      189.88      9.83 o
  -2   4   6      141.17      141.19      9.12 o
  -1   4   6      193.30      211.11      7.92 o
   0   4   6      276.04      247.22     11.12 o
   1   4   6      170.21      159.92      9.03 o
   2   4   6      201.37      179.06      8.26 o
   3   4   6       63.90       60.29      3.28 o
   4   4   6       91.57       98.82     10.32 o
   5   4   6       41.12       59.10      4.92 o
   6   4   6       24.08       12.45      4.38 o
   7   4   6        4.57        3.84      9.28 o
  -7   5   6        4.77       -5.76      3.84 o
  -6   5   6        9.45       15.77      3.92 o
  -5   5   6       53.12       76.79      5.54 o
  -4   5   6      112.87      153.96      7.30 o
  -3   5   6       85.51      105.07      6.99 o
  -2   5   6       19.64       24.00      2.37 o
  -1   5   6       60.71       69.88      3.50 o
   0   5   6      133.15      119.90      6.24 o
   1   5   6        0.58        1.36      6.66 o
   2   5   6       36.78       40.14      3.58 o
   3   5   6      171.59      197.05      6.43 o
   4   5   6      142.09      159.62     15.52 o
   5   5   6      130.97      148.90     20.80 o
  -5   6   6       26.05       13.81      7.20 o
  -4   6   6       15.92       32.13      8.96 o
  -2   6   6       13.98        8.64      1.92 o
  -1   6   6       17.75       16.64      1.60 o
   0   6   6       42.51       34.24      2.88 o
   1   6   6       69.43       65.61      5.44 o
   2   6   6       65.32       58.23     10.72 o
   3   6   6      104.20      102.68     27.20 o
  -5  -6   7       79.00      111.01      8.14 o
  -4  -6   7       16.64       24.77      4.64 o
  -3  -6   7       13.97       11.27      3.52 o
  -2  -6   7       21.40       28.35      9.60 o
  -1  -6   7       20.80       42.24      8.64 o
   0  -6   7       14.53        8.96      5.12 o
   2  -6   7       75.46       87.37      8.96 o
   3  -6   7       92.68      116.17     11.52 o
  -7  -5   7       45.75       19.86      5.76 o
  -6  -5   7        4.08       -8.16      5.44 o
  -5  -5   7       10.69       12.87      4.26 o
  -4  -5   7       56.68       64.16      5.45 o
  -3  -5   7       16.73       28.84      3.65 o
  -2  -5   7        9.34        9.23      2.21 o
  -1  -5   7      314.08      296.44     11.46 o
   0  -5   7       45.90       49.61      5.51 o
   1  -5   7      238.37      234.61     16.96 o
   2  -5   7       47.59       45.59     11.84 o
   3  -5   7       71.71       80.33      8.32 o
   4  -5   7       10.23        0.00      5.76 o
   5  -5   7        7.66       -0.64      5.44 o
  -8  -4   7       29.94       39.66      4.04 o
  -7  -4   7       57.11       59.93      6.32 o
  -6  -4   7       89.32       89.48      7.77 o
  -5  -4   7       29.51       33.02      2.54 o
  -4  -4   7      289.85      280.58     15.98 o
  -3  -4   7       56.96       54.49      6.44 o
  -2  -4   7      156.52      145.84      5.37 o
  -1  -4   7       52.04       43.70      2.21 o
   0  -4   7      161.21      158.77      3.76 o
   1  -4   7        7.77       10.84      8.06 o
   2  -4   7      412.94      431.84     25.44 o
   3  -4   7      266.93      276.18     10.29 o
   4  -4   7       53.15       24.32      6.40 o
   5  -4   7       76.85       81.95     13.35 o
   6  -4   7       58.96       71.04     26.72 o
  -9  -3   7        7.08       10.90      6.49 o
  -8  -3   7      101.65       91.30      9.00 o
  -7  -3   7      228.73      214.84     18.91 o
  -6  -3   7       51.28       57.43      9.44 o
  -5  -3   7       64.45       64.05      5.82 o
  -4  -3   7      369.76      365.67      9.38 o
  -3  -3   7      226.52      229.66      5.96 o
  -2  -3   7      479.52      488.89     12.71 o
  -1  -3   7      193.60      178.29      5.39 o
   0  -3   7      316.73      311.72      8.23 o
   1  -3   7      126.15      112.89      4.26 o
   2  -3   7      161.37      157.84      7.00 o
   3  -3   7       28.07       24.76      5.60 o
   4  -3   7       59.85       32.25      6.08 o
   5  -3   7        2.61       -8.64      7.68 o
   6  -3   7       11.02       13.32     11.96 o
   7  -3   7       45.66       53.86     11.68 o
 -10  -2   7       35.17       37.86      3.74 o
  -9  -2   7       64.68       65.34      4.97 o
  -8  -2   7       39.63       42.38      9.99 o
  -7  -2   7       51.64       58.18      5.87 o
  -6  -2   7      127.98      128.37     11.76 o
  -5  -2   7       30.92       21.45      2.79 o
  -4  -2   7     1358.62     1429.00     34.43 o
  -3  -2   7       22.10       23.57      1.57 o
  -2  -2   7      508.57      517.95     12.40 o
  -1  -2   7       42.36       46.33      4.04 o
   0  -2   7       78.62       81.22      6.07 o
   1  -2   7      138.16      151.01      8.29 o
   2  -2   7       12.92       17.07      2.36 o
   3  -2   7      339.63      333.82     25.28 o
   4  -2   7      214.51      231.64     19.84 o
   5  -2   7      297.54      317.15     11.06 o
   6  -2   7      123.65      112.82      7.20 o
   7  -2   7      107.90      103.70      8.43 o
   8  -2   7       10.24        8.32      5.12 o
 -10  -1   7      167.88      173.65     16.49 o
  -9  -1   7      129.22      151.05      8.75 o
  -8  -1   7      219.59      209.50     13.23 o
  -7  -1   7       63.66       61.50      8.44 o
  -6  -1   7      149.16      150.77     14.25 o
  -5  -1   7       38.87       35.59      7.92 o
  -4  -1   7      134.48      117.78      5.61 o
  -3  -1   7       54.11       48.11      2.63 o
  -2  -1   7      148.10      143.63      4.54 o
  -1  -1   7     1842.75     1967.03     34.29 o
   0  -1   7      277.01      284.91     15.40 o
   1  -1   7      364.84      414.92     13.58 o
   2  -1   7      365.56      412.60      8.88 o
   3  -1   7       73.96       73.99      3.52 o
   4  -1   7      237.43      232.83     23.20 o
   5  -1   7      259.83      261.95      9.89 o
   6  -1   7       18.51       26.56      6.08 o
   7  -1   7       59.24       67.65      7.24 o
   8  -1   7       11.74        8.14      6.24 o
 -10   0   7        5.27       12.66      2.68 o
  -9   0   7       54.70       52.05      4.05 o
  -8   0   7       39.43       35.12      5.37 o
  -7   0   7      248.21      243.19     16.22 o
  -6   0   7      124.62      108.37      4.36 o
  -5   0   7        1.46        9.01      2.50 o
  -4   0   7      313.05      314.77      7.49 o
  -3   0   7        7.73        9.61      3.46 o
  -2   0   7      792.62      826.30     20.71 o
  -1   0   7       18.76       28.17      4.74 o
   0   0   7      795.12      819.49     16.17 o
   1   0   7       23.72       27.28      2.84 o
   2   0   7      153.70      152.92      6.56 o
   3   0   7      909.17      944.06     38.11 o
   4   0   7      454.85      439.74     13.52 o
   5   0   7      621.62      600.05     27.20 o
   6   0   7        7.91       17.28      8.96 o
   7   0   7        0.01       13.68      3.51 o
   8   0   7        0.06       -0.03      2.39 o
 -10   1   7      167.84      156.49     16.96 o
  -9   1   7      125.85      119.06     12.48 o
  -8   1   7      221.61      199.14     28.64 o
  -7   1   7       63.58       51.45      2.80 o
  -6   1   7      149.82      137.14     11.13 o
  -5   1   7       39.45       32.66      5.13 o
  -4   1   7      135.33      130.73      5.65 o
  -3   1   7       53.70       44.74      3.48 o
  -2   1   7      152.43      154.18      3.66 o
  -1   1   7     1843.03     1901.50     28.23 o
   0   1   7      273.47      271.37      5.67 o
   1   1   7      370.70      396.41     14.71 o
   2   1   7      358.76      380.11     17.25 o
   3   1   7       73.59       83.50      7.99 o
   4   1   7      237.50      249.87     11.15 o
   5   1   7      259.06      237.71      8.64 o
   6   1   7       19.32       18.68      8.00 o
   7   1   7       57.57       61.28      4.44 o
   8   1   7       11.49       10.14      3.00 o
 -10   2   7       35.28       12.55      4.79 o
  -9   2   7       64.95       45.59      6.24 o
  -8   2   7       39.53       74.21     10.72 o
  -7   2   7       48.91       34.75      3.68 o
  -6   2   7      128.71      140.96      5.65 o
  -5   2   7       33.14       34.34      2.73 o
  -4   2   7     1355.88     1382.80     28.68 o
  -3   2   7       20.44       31.85      9.38 o
  -2   2   7      509.01      494.42     19.84 o
  -1   2   7       42.67       43.09      6.06 o
   0   2   7       79.82       76.35      9.11 o
   1   2   7      141.49      128.09      7.83 o
   2   2   7       11.72       15.80      5.08 o
   3   2   7      334.48      321.95      9.26 o
   4   2   7      213.92      240.02     16.96 o
   5   2   7      297.69      269.06     11.36 o
   6   2   7      123.94      128.39     16.16 o
   7   2   7      108.60       97.61     12.16 o
   8   2   7       10.05       29.76      6.08 o
  -9   3   7        7.43       14.62      4.60 o
  -8   3   7       99.94      115.44      7.60 o
  -7   3   7      229.03      234.94      9.19 o
  -6   3   7       51.87       44.91      5.46 o
  -5   3   7       64.50       50.25      3.70 o
  -4   3   7      373.52      374.98     18.58 o
  -3   3   7      224.49      210.00     16.31 o
  -2   3   7      479.30      467.03     29.14 o
  -1   3   7      192.54      164.34      6.88 o
   0   3   7      319.65      304.72     14.15 o
   1   3   7      122.83      104.34      5.73 o
   2   3   7      158.17      133.82      6.80 o
   3   3   7       28.11       27.88      2.78 o
   4   3   7       60.04       54.95      4.98 o
   5   3   7        2.87       11.86     11.20 o
   6   3   7       10.81       17.60      5.43 o
   7   3   7       45.78       32.32      6.72 o
  -8   4   7       30.67       19.62      3.96 o
  -7   4   7       56.67       53.97      6.20 o
  -6   4   7       90.45       78.80     10.40 o
  -5   4   7       27.26       20.47      9.05 o
  -4   4   7      288.18      306.64     17.11 o
  -3   4   7       55.13       59.21      5.73 o
  -2   4   7      154.46      145.85      5.83 o
  -1   4   7       52.25       57.32      3.83 o
   0   4   7      160.14      165.64      7.88 o
   1   4   7        8.22       12.55      2.70 o
   2   4   7      412.20      411.32     23.48 o
   3   4   7      270.62      275.06      8.15 o
   4   4   7       51.15       53.34     11.52 o
   5   4   7       78.42       71.99      4.78 o
   6   4   7       58.73       64.61     17.12 o
  -7   5   7       44.97       47.66     15.68 o
  -6   5   7        4.00       -4.16      4.80 o
  -5   5   7       10.92       36.58      8.16 o
  -4   5   7       56.73       73.30     13.92 o
  -3   5   7       17.15       20.16      3.20 o
  -2   5   7        8.78        7.23      3.68 o
  -1   5   7      313.60      286.74     14.72 o
   0   5   7       45.03       60.69     13.12 o
   1   5   7      240.19      220.07      7.92 o
   2   5   7       45.78       27.92      3.46 o
   3   5   7       71.26       73.92      5.46 o
   4   5   7       10.22        9.86      2.85 o
   5   5   7        8.00       14.98      4.07 o
  -5   6   7       78.96       83.24     12.00 o
  -4   6   7       16.68       16.00      3.52 o
  -3   6   7       13.53       17.92      2.88 o
  -2   6   7       21.34       26.88      3.20 o
  -1   6   7       20.62       26.24      3.20 o
   0   6   7       14.50       11.84      2.56 o
   2   6   7       73.52       90.87      7.52 o
   3   6   7       93.03       82.92      6.38 o
  -4  -6   8       60.31      112.65     13.76 o
  -3  -6   8       33.63       45.59      5.02 o
  -2  -6   8       97.14      133.77     15.04 o
  -1  -6   8       22.31       23.04      6.72 o
   0  -6   8       84.72       63.69      9.92 o
   1  -6   8       10.87       11.84      7.04 o
   2  -6   8       40.74       60.81      9.28 o
  -7  -5   8       40.96       50.87      6.04 o
  -6  -5   8      179.33      198.62     20.64 o
  -5  -5   8       48.64       59.32     25.44 o
  -4  -5   8        2.85       -3.11      2.07 o
  -3  -5   8       19.94       27.73      5.53 o
  -2  -5   8       48.38       40.35      4.16 o
  -1  -5   8        9.92        8.71      3.86 o
   0  -5   8       13.72       28.01      8.32 o
   1  -5   8      119.02      117.31     16.48 o
   2  -5   8      144.14      169.93     12.48 o
   3  -5   8      131.98      155.21     10.88 o
   4  -5   8       33.52       27.20      6.72 o
  -8  -4   8       55.48       54.91      5.98 o
  -7  -4   8        3.26        2.60      3.56 o
  -6  -4   8       22.86       26.53      8.76 o
  -5  -4   8       12.85        6.54      2.37 o
  -4  -4   8      118.15      122.70      6.56 o
  -3  -4   8       25.66       30.04      2.34 o
  -2  -4   8      747.96      748.08     15.06 o
  -1  -4   8       57.84       46.19      6.56 o
   0  -4   8      425.73      440.00     29.94 o
   1  -4   8      102.47      109.50      6.67 o
   2  -4   8        0.27       10.53      6.56 o
   3  -4   8       19.26       14.54      8.32 o
   4  -4   8       21.94       16.68     18.08 o
   5  -4   8       59.21       50.84     14.56 o
   6  -4   8       46.70       66.30      5.77 o
  -9  -3   8        3.58        0.35      3.81 o
  -8  -3   8      221.86      248.52     42.56 o
  -7  -3   8       13.76       14.55      3.45 o
  -6  -3   8      199.32      195.27      9.26 o
  -5  -3   8      140.63      154.16      9.41 o
  -4  -3   8      166.54      153.92      5.41 o
  -3  -3   8      146.32      129.24      3.88 o
  -2  -3   8      107.67      118.22      6.01 o
  -1  -3   8        7.79        6.44      1.75 o
   0  -3   8      191.52      179.12      6.23 o
   1  -3   8      364.53      355.14     16.14 o
   2  -3   8       54.64       62.23      7.52 o
   3  -3   8      118.76      113.12     13.12 o
   4  -3   8      101.74       97.98      6.83 o
   5  -3   8       92.92       72.65      9.28 o
   6  -3   8       77.79       92.25      6.98 o
 -10  -2   8        3.00        3.93      8.05 o
  -9  -2   8       82.48       66.03     10.08 o
  -8  -2   8       58.12       60.78      4.67 o
  -7  -2   8      132.32      130.70      5.74 o
  -6  -2   8       13.64       20.22      3.86 o
  -5  -2   8      405.24      433.78     13.78 o
  -4  -2   8      109.86      106.57      6.87 o
  -3  -2   8      498.74      470.95     14.86 o
  -2  -2   8     1548.28     1597.06     25.30 o
  -1  -2   8      176.54      176.01      7.55 o
   0  -2   8      202.85      218.39      5.81 o
   1  -2   8      190.55      203.55      6.51 o
   2  -2   8       36.52       47.87      7.50 o
   3  -2   8       16.36       -0.82      4.32 o
   4  -2   8      389.96      382.58     17.12 o
   5  -2   8       13.14        2.89      8.48 o
   6  -2   8       58.73       55.71      6.72 o
   7  -2   8       60.93       51.41     10.24 o
 -10  -1   8      163.58      150.76      8.08 o
  -9  -1   8       65.89       45.14      5.91 o
  -8  -1   8      196.18      193.77      6.96 o
  -7  -1   8      156.19      142.19     15.68 o
  -6  -1   8      164.65      179.91      7.38 o
  -5  -1   8      310.83      337.40     11.93 o
  -4  -1   8      210.12      206.70      5.22 o
  -3  -1   8       81.01       84.62      3.66 o
  -2  -1   8       81.86       84.82      7.97 o
  -1  -1   8       20.16       21.98      2.84 o
   0  -1   8      134.10      150.43      7.58 o
   1  -1   8      371.55      383.30     33.32 o
   2  -1   8      221.72      202.46      8.36 o
   3  -1   8     1228.20     1310.47     34.71 o
   4  -1   8      123.93      132.57     30.08 o
   5  -1   8      178.83      191.93      8.38 o
   6  -1   8       20.37        6.40      5.44 o
   7  -1   8        8.82        1.93     10.40 o
 -10   0   8        1.25       16.27      4.63 o
  -9   0   8      207.49      209.63     11.17 o
  -8   0   8        0.01        3.75      4.80 o
  -7   0   8        3.81        4.33      8.64 o
  -6   0   8        0.48        0.10      2.14 o
  -5   0   8       59.32       69.75      3.33 o
  -4   0   8      301.30      278.24     13.07 o
  -3   0   8      253.03      258.98     12.98 o
  -2   0   8     1116.37     1106.92     18.72 o
  -1   0   8      143.38      152.46      6.73 o
   0   0   8     1299.95     1347.03     39.08 o
   1   0   8        3.02        6.75      2.19 o
   2   0   8        5.13        1.81      2.97 o
   3   0   8       17.57       21.19      5.92 o
   4   0   8       80.06       43.75      4.37 o
   5   0   8      537.78      550.13     27.20 o
   7   0   8       74.12       75.62      6.24 o
   8   0   8        3.10        1.09      3.58 o
 -10   1   8      164.73      164.00     21.76 o
  -9   1   8       64.70       60.54      6.21 o
  -8   1   8      197.45      178.57      8.07 o
  -7   1   8      153.17      130.62     14.42 o
  -6   1   8      163.55      162.87      4.86 o
  -5   1   8      309.48      323.68     17.94 o
  -4   1   8      214.72      213.62      6.18 o
  -3   1   8       79.83       87.45      3.24 o
  -2   1   8       81.54       82.75      2.70 o
  -1   1   8       21.10       25.94      4.42 o
   0   1   8      138.37      153.55      3.74 o
   1   1   8      373.08      396.78     10.12 o
   2   1   8      220.79      250.07     13.77 o
   3   1   8     1218.72     1204.53     34.17 o
   4   1   8      124.76      132.20      5.72 o
   5   1   8      180.75      173.16      7.12 o
   6   1   8       20.04       29.64      3.05 o
   7   1   8        8.84       10.20      4.91 o
 -10   2   8        3.11        4.53      5.28 o
  -9   2   8       81.01       79.79      6.42 o
  -8   2   8       58.54       88.94      9.28 o
  -7   2   8      132.43      135.85      9.12 o
  -6   2   8       13.76        5.17      2.49 o
  -5   2   8      405.50      392.96     13.04 o
  -4   2   8      113.03       99.13      4.45 o
  -3   2   8      490.76      475.78     12.21 o
  -2   2   8     1553.70     1612.27     51.90 o
  -1   2   8      175.11      143.54      8.32 o
   0   2   8      205.57      218.63     16.81 o
   1   2   8      187.36      180.01      7.91 o
   2   2   8       36.39       30.84      5.92 o
   3   2   8       16.94       22.34      6.40 o
   4   2   8      388.76      337.67     34.88 o
   5   2   8       12.49       18.56      5.44 o
   6   2   8       57.85       53.44      8.64 o
   7   2   8       60.84       48.18      7.00 o
  -9   3   8        3.31       24.99      9.28 o
  -8   3   8      220.19      215.99     10.61 o
  -7   3   8       14.28       -2.96      2.62 o
  -6   3   8      202.13      217.73     10.06 o
  -5   3   8      137.70      144.73     14.31 o
  -4   3   8      164.57      170.21     11.85 o
  -3   3   8      145.44      147.64      7.67 o
  -2   3   8      107.39       82.89      6.08 o
  -1   3   8        7.52       16.58      3.37 o
   0   3   8      192.31      180.44     19.52 o
   1   3   8      359.02      345.61     10.03 o
   2   3   8       54.63       70.00     10.43 o
   3   3   8      117.92      103.61      4.98 o
   4   3   8      102.29       83.89      6.08 o
   5   3   8       93.15       86.73     10.24 o
   6   3   8       78.06       39.04      9.60 o
  -8   4   8       55.28       45.03      9.28 o
  -7   4   8        3.24        4.67      3.37 o
  -6   4   8       23.08       12.37      6.72 o
  -5   4   8       13.49       12.96      5.17 o
  -4   4   8      115.09      117.27      7.58 o
  -3   4   8       25.86       30.70      5.60 o
  -2   4   8      746.93      716.04     28.16 o
  -1   4   8       57.69       51.20      5.44 o
   0   4   8      426.37      431.10     10.40 o
   1   4   8      100.89       84.24      3.72 o
   2   4   8        0.27        8.86      3.30 o
   3   4   8       18.87       18.67      4.48 o
   4   4   8       22.11       11.84      3.73 o
   5   4   8       59.86       65.51      5.92 o
   6   4   8       46.37       63.98      7.93 o
  -7   5   8       42.15       64.65      8.64 o
  -6   5   8      177.40      168.18     15.84 o
  -5   5   8       46.63       68.24      4.96 o
  -4   5   8        2.55       15.36      4.80 o
  -3   5   8       19.49       10.88      4.16 o
  -1   5   8       10.03       26.56      4.80 o
   0   5   8       12.67       26.88      5.12 o
   1   5   8      117.67      115.63     18.08 o
   2   5   8      143.25      179.86     12.16 o
   3   5   8      133.16      160.91     19.84 o
   4   5   8       33.46       25.09      4.23 o
  -4   6   8       60.38       69.45      6.72 o
  -3   6   8       32.66       16.96      4.16 o
  -2   6   8       98.53       73.93      6.40 o
  -1   6   8       21.80        5.44      2.88 o
   0   6   8       83.25       80.01      6.72 o
   1   6   8       10.31       12.16      3.20 o
   2   6   8       41.09       53.15      7.20 o
  -3  -6   9       52.91       80.33     11.84 o
  -2  -6   9       13.78        3.84      7.68 o
  -1  -6   9       22.71       68.81     10.56 o
   0  -6   9       54.57       34.24      7.36 o
  -6  -5   9      114.04      135.44     23.20 o
  -5  -5   9       13.78       25.15      4.55 o
  -4  -5   9       97.23      108.42     20.80 o
  -3  -5   9      155.80      151.60      7.58 o
  -2  -5   9       27.61       32.51      8.00 o
  -1  -5   9       67.19       56.72      4.73 o
   0  -5   9       62.85       82.57      9.92 o
   1  -5   9       28.98       35.84      6.08 o
   2  -5   9       21.05       19.52      6.08 o
   3  -5   9       54.28       56.32      9.60 o
  -8  -4   9       73.70       60.64      5.84 o
  -7  -4   9       89.51       60.53      9.74 o
  -6  -4   9       12.57       19.08      7.51 o
  -5  -4   9       19.05       19.60      4.32 o
  -4  -4   9       66.42       64.35      2.34 o
  -3  -4   9       22.33       18.40      4.48 o
  -2  -4   9       31.85       28.53      6.79 o
  -1  -4   9       48.01       50.16      5.53 o
   0  -4   9      588.55      630.71     18.42 o
   1  -4   9       44.73       31.04      5.76 o
   2  -4   9       80.68       75.24      5.54 o
   3  -4   9       31.17       32.00      7.36 o
   4  -4   9       65.40       69.29     14.56 o
   5  -4   9        9.84       -2.70      6.08 o
  -9  -3   9       53.37       44.13      7.76 o
  -8  -3   9       45.61       49.96      3.96 o
  -7  -3   9       14.09       15.25      9.83 o
  -6  -3   9      207.95      190.86     17.24 o
  -5  -3   9       35.89       34.65      2.96 o
  -4  -3   9      284.43      250.20     14.04 o
  -3  -3   9      286.47      277.84      9.09 o
  -2  -3   9      462.31      443.39     16.15 o
  -1  -3   9      276.13      279.12      8.01 o
   0  -3   9        5.85       11.96      5.67 o
   1  -3   9      134.14      129.35      8.48 o
   2  -3   9       72.05       76.65      5.20 o
   3  -3   9      119.40      121.45      7.60 o
   4  -3   9       92.30      114.15      6.32 o
   5  -3   9       99.43      102.67      8.96 o
   6  -3   9        4.74       13.43      5.92 o
  -9  -2   9       17.93       39.94     14.17 o
  -8  -2   9       92.92       75.19      9.66 o
  -7  -2   9      125.06      126.10      6.87 o
  -6  -2   9      288.79      274.83     19.75 o
  -5  -2   9       42.63       44.61      7.72 o
  -4  -2   9       10.22       19.31      5.85 o
  -3  -2   9      272.61      248.22      8.41 o
  -2  -2   9      532.93      504.91     15.34 o
  -1  -2   9      183.52      184.26     10.06 o
   0  -2   9       84.84       85.49      4.28 o
   1  -2   9      101.68      102.50      8.28 o
   2  -2   9      294.21      289.40     29.92 o
   3  -2   9        5.97       -9.28      6.40 o
   4  -2   9      114.85      134.59     20.32 o
   5  -2   9       83.68      111.56      7.69 o
   6  -2   9        3.36        0.32      5.76 o
   7  -2   9       46.86       67.23      6.74 o
 -10  -1   9       25.20       38.39      7.39 o
  -9  -1   9        9.02        1.72      3.22 o
  -8  -1   9       24.71       24.15      3.33 o
  -7  -1   9        2.41        5.04      4.73 o
  -6  -1   9      391.91      430.06     18.64 o
  -5  -1   9       93.74       92.31      5.26 o
  -4  -1   9      569.28      560.95     10.50 o
  -3  -1   9      510.34      512.70     10.53 o
  -2  -1   9      214.28      223.72     12.39 o
  -1  -1   9      283.54      291.49     11.96 o
   0  -1   9       96.36       96.39      7.96 o
   1  -1   9       12.48       23.95      7.38 o
   2  -1   9       42.25       43.52      5.44 o
   3  -1   9      955.02      912.06     26.90 o
   4  -1   9      103.02      122.06     17.28 o
   5  -1   9      179.34      165.57     13.60 o
   6  -1   9       60.42       32.32      9.60 o
   7  -1   9       24.89       43.20      8.00 o
 -10   0   9       25.72       24.96      6.72 o
  -9   0   9      468.57      458.44     42.72 o
  -8   0   9      135.40      124.45      5.42 o
  -7   0   9      226.21      260.52      8.03 o
  -6   0   9        0.14       -1.91      1.88 o
  -5   0   9        4.26        4.05      1.62 o
  -4   0   9      125.12      106.43      4.54 o
  -3   0   9      321.94      293.93     13.55 o
  -2   0   9        7.05        4.40      3.74 o
  -1   0   9        1.44        4.08      4.78 o
   0   0   9      436.94      453.83     18.95 o
   1   0   9       56.51       58.56      3.88 o
   2   0   9     1369.98     1357.60     33.50 o
   3   0   9       20.37       12.50     10.72 o
   4   0   9      107.47      110.10      6.63 o
   5   0   9       33.03       24.00      6.40 o
   6   0   9       21.96        3.20      7.04 o
   7   0   9        7.28       14.08      4.48 o
 -10   1   9       25.75        5.12      4.28 o
  -9   1   9        9.21       -9.92      6.72 o
  -8   1   9       25.01       28.22      8.16 o
  -7   1   9        2.74       -4.21      4.80 o
  -6   1   9      391.71      413.98     33.23 o
  -5   1   9       89.15       94.37      3.35 o
  -4   1   9      568.00      565.80      9.55 o
  -3   1   9      511.82      528.03     24.29 o
  -2   1   9      214.94      222.31      5.08 o
  -1   1   9      288.95      280.09     12.25 o
   0   1   9       94.79       83.25      6.20 o
   1   1   9       12.61       12.56      3.75 o
   2   1   9       43.57       31.42      6.40 o
   3   1   9      955.24     1000.40     41.28 o
   4   1   9      103.41       91.93     14.88 o
   5   1   9      175.79      174.20      7.03 o
   6   1   9       58.76       75.12      9.60 o
   7   1   9       24.75       37.76      8.64 o
  -9   2   9       17.25       36.13      5.06 o
  -8   2   9       93.46       77.76     10.56 o
  -7   2   9      125.53      105.97      6.10 o
  -6   2   9      285.72      271.58      8.85 o
  -5   2   9       43.80       31.12      2.90 o
  -4   2   9       10.31       11.88      6.50 o
  -3   2   9      271.50      246.11      8.75 o
  -2   2   9      536.92      550.23     24.87 o
  -1   2   9      183.78      156.50     13.20 o
   0   2   9       81.68       82.50      3.61 o
   1   2   9       98.71       98.30      6.06 o
   2   2   9      294.00      284.81     11.04 o
   3   2   9        5.10       10.11      5.92 o
   5   2   9       84.27       83.85      8.64 o
   6   2   9        3.36        4.80      7.36 o
   7   2   9       46.68       42.44     12.48 o
  -9   3   9       53.74       26.15     15.20 o
  -8   3   9       45.55       37.60      5.60 o
  -7   3   9       13.73       19.70      4.80 o
  -6   3   9      208.54      196.98     13.61 o
  -5   3   9       33.42       39.00      6.72 o
  -4   3   9      281.97      262.63     18.96 o
  -3   3   9      291.11      288.21     10.97 o
  -2   3   9      462.60      540.69     17.76 o
  -1   3   9      273.11      277.12      9.84 o
   0   3   9        5.92        5.96      5.54 o
   1   3   9      133.92      127.02     12.06 o
   2   3   9       71.11       56.08      8.09 o
   3   3   9      119.39       83.53      7.04 o
   4   3   9       91.96       99.53     10.24 o
   5   3   9       99.33       82.89      9.92 o
   6   3   9        5.55       13.44      7.68 o
  -8   4   9       76.03       98.25     11.20 o
  -7   4   9       88.45      101.45     11.84 o
  -6   4   9       11.77        7.36      5.12 o
  -5   4   9       18.38       34.33      4.74 o
  -4   4   9       66.20       76.71      4.86 o
  -3   4   9       21.75       15.16     11.20 o
  -2   4   9       30.37       25.21      4.80 o
  -1   4   9       47.77       47.13     10.08 o
   0   4   9      584.06      587.22     14.42 o
   1   4   9       46.49       58.79      6.74 o
   2   4   9       78.41       60.71      8.27 o
   3   4   9       32.63       20.45     16.96 o
   4   4   9       65.69       68.80      7.20 o
   5   4   9        9.69       11.29      3.97 o
  -6   5   9      113.50      104.20      9.44 o
  -5   5   9       13.68       26.08      7.84 o
  -4   5   9       94.49       84.17      7.68 o
  -3   5   9      155.32      144.97      9.60 o
  -2   5   9       28.09       36.48      4.80 o
  -1   5   9       67.38       81.61      7.68 o
   0   5   9       63.74       55.68      4.80 o
   1   5   9       29.04       34.06      3.96 o
   2   5   9       20.37       22.93      3.54 o
   3   5   9       55.05       37.40      6.24 o
  -3   6   9       52.87       59.85      6.72 o
  -2   6   9       14.44       14.40      3.52 o
  -1   6   9       21.90       27.52      4.16 o
   0   6   9       53.18       54.08      6.40 o
  -5  -5  10        2.16       -3.84      3.26 o
  -4  -5  10       33.77       18.23      6.08 o
  -3  -5  10       35.47       10.88      6.08 o
  -2  -5  10       89.48      120.97     12.80 o
  -1  -5  10       36.88       30.08      8.32 o
   0  -5  10       56.23       98.89      9.92 o
   1  -5  10       13.46       31.36      8.00 o
   2  -5  10       10.82       12.16      7.36 o
  -7  -4  10       17.17       15.58      7.14 o
  -6  -4  10       26.70       39.32      3.65 o
  -5  -4  10       33.76       32.17      4.34 o
  -4  -4  10      103.34       89.61      4.87 o
  -3  -4  10       74.93       89.37      6.09 o
  -2  -4  10       62.49       71.71     11.17 o
  -1  -4  10        6.51       11.21      2.90 o
   0  -4  10       20.28       13.64      3.36 o
   1  -4  10       94.32       86.38     16.00 o
   2  -4  10      167.49      147.12      8.01 o
   3  -4  10      104.96      115.36     13.44 o
   4  -4  10      149.22      167.51     11.20 o
  -8  -3  10        9.49       16.14      3.26 o
  -7  -3  10       33.63       15.54      7.74 o
  -6  -3  10        8.11        8.16      3.36 o
  -5  -3  10      123.51      110.24      4.82 o
  -4  -3  10      487.83      507.09     26.44 o
  -3  -3  10        3.99        2.90      2.11 o
  -2  -3  10      592.72      589.98     26.88 o
  -1  -3  10      172.06      166.20     12.21 o
   0  -3  10      130.48      135.04      7.40 o
   1  -3  10       45.57       42.49      4.96 o
   2  -3  10        1.81       -0.99      9.92 o
   3  -3  10        0.19       11.35      9.12 o
   4  -3  10       91.45       90.69     25.60 o
   5  -3  10       29.23       49.27      6.60 o
  -9  -2  10        4.18       14.44     11.04 o
  -8  -2  10       49.92       57.11     10.97 o
  -7  -2  10      134.49      132.48      7.31 o
  -6  -2  10        8.57        8.09      3.07 o
  -5  -2  10      266.31      255.49      9.33 o
  -4  -2  10      466.60      451.17     25.44 o
  -3  -2  10      142.78      155.80      5.50 o
  -2  -2  10       24.61       23.99      2.29 o
  -1  -2  10       35.25       30.41      2.35 o
   0  -2  10       44.97       50.91      3.17 o
   1  -2  10      131.15      134.54     30.72 o
   2  -2  10      436.93      447.65     27.36 o
   3  -2  10        9.60       19.97      7.68 o
   4  -2  10      107.14      142.93      7.68 o
   5  -2  10       25.54       19.70      8.32 o
   6  -2  10       42.74       43.06      7.20 o
  -9  -1  10      135.33      133.51      6.62 o
  -8  -1  10       71.56       75.56     10.78 o
  -7  -1  10       48.74       53.01      6.10 o
  -6  -1  10       14.54       18.43      2.12 o
  -5  -1  10       67.95       66.51      9.28 o
  -4  -1  10      349.02      331.51     14.95 o
  -3  -1  10       85.06       76.86      4.80 o
  -2  -1  10      252.72      210.73      7.28 o
  -1  -1  10       76.95       84.39      6.31 o
   0  -1  10      129.62      122.38      8.12 o
   1  -1  10      137.16      140.73      7.06 o
   2  -1  10       46.87       51.83      7.04 o
   3  -1  10       30.40       30.97      4.14 o
   4  -1  10      119.04      104.97      9.92 o
   5  -1  10       27.20       17.04      6.24 o
   6  -1  10        3.46       14.40      6.72 o
  -9   0  10       55.41       55.68     11.54 o
  -8   0  10        3.54       -3.39      2.26 o
  -7   0  10      295.12      322.09     17.69 o
  -6   0  10       76.63       74.08      3.39 o
  -5   0  10      209.31      199.41      5.38 o
  -4   0  10        5.13       12.50      1.70 o
  -3   0  10       30.70       30.47      5.54 o
  -2   0  10       51.03       54.97      6.49 o
  -1   0  10        0.16        0.33      2.43 o
   0   0  10        5.00       11.18      2.54 o
   1   0  10       46.82       28.22     12.00 o
   2   0  10      160.98      179.19     33.92 o
   3   0  10      624.95      617.36     22.40 o
   4   0  10      177.85      172.07     28.16 o
   5   0  10        5.93       69.13     10.88 o
   6   0  10       46.00       79.37     13.44 o
  -9   1  10      134.83      143.50     20.32 o
  -8   1  10       71.23       69.71     15.68 o
  -7   1  10       48.48       49.78      6.91 o
  -6   1  10       14.92       18.10      4.87 o
  -5   1  10       68.00       64.05      3.74 o
  -4   1  10      347.94      331.97      9.00 o
  -3   1  10       84.23       82.91      8.42 o
  -2   1  10      254.58      224.20     11.18 o
  -1   1  10       79.25       79.61      4.28 o
   0   1  10      129.39      126.09      7.30 o
   1   1  10      135.43      133.15      4.07 o
   2   1  10       47.53       40.32      7.36 o
   3   1  10       31.17       42.24      7.36 o
   4   1  10      118.74      136.92     15.52 o
   5   1  10       26.83       21.74      9.92 o
  -9   2  10        4.08        0.36      3.00 o
  -8   2  10       50.82       51.20     17.28 o
  -7   2  10      133.16      125.44     22.24 o
  -6   2  10        7.64        6.11      7.04 o
  -5   2  10      260.30      226.44     14.21 o
  -4   2  10      471.21      419.57     15.37 o
  -3   2  10      145.05      128.83      6.88 o
  -2   2  10       24.95       29.16     13.92 o
  -1   2  10       35.72       37.17      3.60 o
   0   2  10       45.62       43.55      7.32 o
   1   2  10      130.10      116.80     21.76 o
   2   2  10      437.08      429.09     15.50 o
   3   2  10        9.28       17.60      5.44 o
   5   2  10       25.64        7.36      8.00 o
   6   2  10       42.45       24.96      8.64 o
  -8   3  10        9.64        9.73      6.08 o
  -7   3  10       33.32       51.92      9.60 o
  -6   3  10        7.83        0.87      4.43 o
  -5   3  10      123.16      100.97      6.29 o
  -4   3  10      487.92      511.19     17.74 o
  -3   3  10        4.15       -5.44      3.84 o
  -2   3  10      596.29      607.28     30.40 o
  -1   3  10      166.70      139.60     13.92 o
   0   3  10      130.97      135.19      7.84 o
   1   3  10       43.80       49.57      5.50 o
   2   3  10        2.11       -0.61      4.96 o
   3   3  10        0.13       14.74      3.84 o
   4   3  10       91.63      112.01     10.24 o
   5   3  10       29.26       31.36      6.08 o
  -7   4  10       16.96       18.73      7.68 o
  -6   4  10       25.97       22.40      5.44 o
  -5   4  10       32.95       40.96      5.06 o
  -4   4  10      105.18      135.69      9.60 o
  -3   4  10       72.84       75.01      6.72 o
  -2   4  10       62.94       44.48      6.08 o
  -1   4  10        6.68       19.88      3.84 o
   0   4  10       19.91       22.81      5.92 o
   1   4  10       92.27       80.15     26.40 o
   2   4  10      168.30      152.08     18.24 o
   3   4  10      105.56      115.74     16.64 o
   4   4  10      149.94      183.62     18.24 o
  -5   5  10        2.19       13.12      5.44 o
  -4   5  10       33.90        9.92      5.12 o
  -3   5  10       35.48       46.40      6.72 o
  -2   5  10       87.52      102.73      8.00 o
  -1   5  10       35.44       30.08      5.44 o
   0   5  10       56.91       80.01      8.32 o
   1   5  10       14.07       18.56      4.48 o
   2   5  10       11.44       18.56      4.48 o
  -4  -5  11        2.71       30.72      7.68 o
  -3  -5  11        2.36       22.40      7.68 o
  -2  -5  11       82.87       90.89      9.92 o
  -1  -5  11       15.88       12.16      5.76 o
   0  -5  11       24.33       48.96      8.64 o
   1  -5  11       35.49       55.68      8.00 o
  -7  -4  11        3.50       -0.96      5.44 o
  -6  -4  11       41.02       39.23      5.93 o
  -5  -4  11       21.89       34.24      5.73 o
  -4  -4  11       11.71       11.62      5.18 o
  -3  -4  11      140.65      142.69      8.15 o
  -2  -4  11       98.70       97.71      5.54 o
  -1  -4  11       25.73       12.34      4.15 o
   0  -4  11       14.16       14.07      8.32 o
   1  -4  11       12.34       17.34      5.76 o
   2  -4  11        4.32       -0.50      3.28 o
   3  -4  11       34.71       30.48      7.52 o
  -8  -3  11       28.03       32.70     12.32 o
  -7  -3  11       22.54       32.59      3.84 o
  -6  -3  11       23.13       27.97      4.80 o
  -5  -3  11      257.91      239.00      8.54 o
  -4  -3  11       55.50       59.72      7.95 o
  -3  -3  11      120.01       95.23     14.15 o
  -2  -3  11       79.74       72.98      4.21 o
  -1  -3  11       18.47       19.40      4.93 o
   0  -3  11      123.15      145.39      9.92 o
   1  -3  11       14.84       13.91      4.80 o
   2  -3  11      255.04      247.40     51.68 o
   3  -3  11       47.39       48.57     11.84 o
   4  -3  11       44.84       81.13     14.08 o
  -9  -2  11       23.50       25.80      5.33 o
  -8  -2  11       33.22       24.62      5.88 o
  -7  -2  11       65.11       66.99      4.33 o
  -6  -2  11       37.18       33.70      4.10 o
  -5  -2  11       92.30      100.49     16.67 o
  -4  -2  11      164.47      168.14     13.68 o
  -3  -2  11      173.61      168.71      5.24 o
  -2  -2  11       29.36       40.86      5.28 o
  -1  -2  11      209.27      221.34     13.53 o
   0  -2  11       31.18       31.06      4.68 o
   1  -2  11       88.91       98.78      6.20 o
   2  -2  11       15.25       13.52     12.32 o
   3  -2  11       21.03       10.94      3.66 o
   4  -2  11       37.22       13.60      7.84 o
   5  -2  11        9.39       -0.90      9.28 o
  -9  -1  11       42.86       45.76      8.32 o
  -8  -1  11       64.30       61.40      3.49 o
  -7  -1  11       52.95       51.29      8.54 o
  -6  -1  11       73.63       67.41      3.52 o
  -5  -1  11       33.09       24.47      9.02 o
  -4  -1  11       10.02       10.28      3.05 o
  -3  -1  11      150.12      149.04      7.50 o
  -2  -1  11        2.94        3.46      1.58 o
  -1  -1  11       31.45       21.65      3.88 o
   0  -1  11      146.85      140.90      8.85 o
   1  -1  11       71.25       68.17     22.56 o
   2  -1  11      164.07      168.80     17.76 o
   3  -1  11       22.55       42.97      9.12 o
   4  -1  11      164.81      140.88      8.35 o
   5  -1  11       20.29       18.52      9.44 o
   6  -1  11        1.42        4.80      9.92 o
  -8   0  11        0.01        8.83      5.44 o
  -7   0  11       42.95       39.19      3.12 o
  -6   0  11      151.48      157.31      6.97 o
  -5   0  11      304.20      315.40     13.84 o
  -4   0  11       28.56       30.04      7.39 o
  -3   0  11       18.83       12.86      5.38 o
  -2   0  11      367.24      375.47     14.23 o
  -1   0  11        0.57        1.12      1.15 o
   0   0  11      220.06      275.93     33.76 o
   1   0  11      414.56      433.48     15.44 o
   2   0  11       33.86       20.46      4.80 o
   3   0  11        3.08       15.09      4.32 o
   4   0  11        1.85        6.08      6.08 o
   5   0  11       13.24       -8.64      6.72 o
   6   0  11      151.04      137.29     12.80 o
  -9   1  11       42.96       60.39      6.08 o
  -8   1  11       64.04       68.60     21.12 o
  -7   1  11       50.74       58.52     10.10 o
  -6   1  11       73.00       71.59      3.98 o
  -5   1  11       33.26       21.59      2.71 o
  -4   1  11        9.77       10.30      5.10 o
  -3   1  11      152.25      142.34      7.69 o
  -2   1  11        2.92        7.95      3.29 o
  -1   1  11       31.82       35.75      4.17 o
   0   1  11      147.00      127.37      6.49 o
   1   1  11       73.81       75.30      7.45 o
   2   1  11      163.88      161.93     14.08 o
   3   1  11       22.56       52.48      7.68 o
   4   1  11      163.15      173.13     15.04 o
   5   1  11       20.52       19.52      9.28 o
   6   1  11        1.60       -3.20      9.60 o
  -9   2  11       23.89       18.08      4.84 o
  -8   2  11       32.38       27.97     12.96 o
  -7   2  11       65.35       48.02      5.76 o
  -6   2  11       36.75       24.64      4.80 o
  -5   2  11       92.81      110.27     13.12 o
  -4   2  11      165.65      177.80      8.79 o
  -3   2  11      173.51      162.15     17.02 o
  -2   2  11       28.67       46.72      5.44 o
  -1   2  11      210.56      245.24     19.04 o
   0   2  11       32.77       31.71      4.38 o
   1   2  11       88.45      119.05     10.56 o
   2   2  11       14.96        4.48      5.44 o
   3   2  11       20.88       16.00      5.76 o
   4   2  11       37.85       22.40      7.04 o
   5   2  11        9.68       10.88      6.08 o
  -8   3  11       26.96       33.41     19.52 o
  -7   3  11       22.66       28.95      5.76 o
  -6   3  11       21.69       16.77      4.20 o
  -5   3  11      262.61      261.20     45.60 o
  -4   3  11       53.90       32.96      5.44 o
  -3   3  11      119.54       82.89      8.00 o
  -2   3  11       79.78       72.93     10.56 o
  -1   3  11       17.86       10.35      3.23 o
   0   3  11      122.22      107.38      7.58 o
   1   3  11       14.73       13.97      2.97 o
   2   3  11      254.32      258.61     12.80 o
   3   3  11       48.44       35.67      4.77 o
   4   3  11       47.24       79.69     11.52 o
  -7   4  11        3.54       12.77      3.83 o
  -6   4  11       40.64       37.85      5.06 o
  -5   4  11       22.58       48.32      7.36 o
  -4   4  11       11.15        4.80      4.80 o
  -3   4  11      142.12      152.97     11.52 o
  -2   4  11       97.81      137.61     10.56 o
  -1   4  11       26.41        4.48      5.76 o
   0   4  11       13.37       38.40      7.36 o
   1   4  11       12.75       34.56      8.00 o
   2   4  11        4.41       -0.61      2.60 o
   3   4  11       34.52       44.16      8.00 o
  -4   5  11        2.39        3.52      3.84 o
  -3   5  11        2.53       13.44      4.80 o
  -2   5  11       82.80       76.49      8.32 o
   0   5  11       23.18       24.96      5.12 o
  -6  -4  12        8.67        8.64      4.16 o
  -5  -4  12       51.27       52.84     10.48 o
  -4  -4  12       18.52       29.14      5.21 o
  -3  -4  12        6.06        2.34      3.66 o
  -2  -4  12        2.57       12.18      4.77 o
  -1  -4  12       24.44       16.14      4.96 o
   0  -4  12       63.78       59.83     25.60 o
   1  -4  12       90.38       91.17     11.84 o
   2  -4  12      100.91       99.89     24.16 o
  -7  -3  12       86.25       87.67     13.04 o
  -6  -3  12      106.49      111.85     10.14 o
  -5  -3  12        2.21       -4.56      3.05 o
  -4  -3  12       74.25       63.49     15.52 o
  -3  -3  12      117.67      124.89     11.60 o
  -2  -3  12       46.63       38.06      6.41 o
  -1  -3  12      138.41      121.09     28.32 o
   0  -3  12       43.81       28.48      7.04 o
   1  -3  12        0.76        3.35      4.92 o
   2  -3  12       59.42       62.97      6.07 o
   3  -3  12       46.31       78.37      6.91 o
  -8  -2  12        9.54       -5.41      5.76 o
  -7  -2  12       12.05       21.06     13.44 o
  -6  -2  12       39.63       40.52      5.87 o
  -5  -2  12       44.16       44.47      4.96 o
  -4  -2  12       33.40       35.06     11.73 o
  -3  -2  12       45.39       36.62      3.37 o
  -2  -2  12       17.79       13.07      4.67 o
  -1  -2  12       87.62       69.86     11.49 o
   0  -2  12       26.21       27.62      3.57 o
   1  -2  12       11.93       21.38      7.52 o
   2  -2  12       34.77       25.00      7.84 o
   3  -2  12       64.15       69.61      6.33 o
   4  -2  12       30.83       21.16      9.44 o
  -8  -1  12       27.99       20.94     19.04 o
  -7  -1  12       47.94       46.72      8.64 o
  -6  -1  12       13.91       10.70     14.08 o
  -5  -1  12       87.77       99.50      5.07 o
  -4  -1  12       31.29       23.50      2.87 o
  -3  -1  12      179.03      201.33      8.56 o
  -2  -1  12       56.60       67.18      5.21 o
  -1  -1  12       99.43      120.53     26.40 o
   0  -1  12      116.87       90.57      7.04 o
   1  -1  12       12.95       19.59      9.12 o
   2  -1  12      203.88      206.50     34.24 o
   3  -1  12        3.70       -1.39      3.72 o
   4  -1  12       51.10       66.66     25.28 o
   5  -1  12       39.88       53.69     13.44 o
  -9   0  12      139.81       92.81     13.12 o
  -8   0  12       63.44       67.13      5.44 o
  -7   0  12       51.71       57.05     13.30 o
  -6   0  12       23.19       18.70     10.08 o
  -5   0  12        0.01        3.03      2.69 o
  -4   0  12       59.05       34.20      4.74 o
  -3   0  12        2.96        4.01      2.41 o
  -2   0  12        6.47        6.94      2.49 o
  -1   0  12        6.93       13.21      3.41 o
   0   0  12        1.06        2.84      1.90 o
   1   0  12      189.69      193.57     10.12 o
   2   0  12       79.18       63.33     14.08 o
   3   0  12        0.02        5.76      4.07 o
   4   0  12      189.19      147.53     12.80 o
   5   0  12       11.29       16.96      7.36 o
  -8   1  12       27.96       26.50      6.24 o
  -7   1  12       48.14       48.94      4.16 o
  -6   1  12       14.08       12.35      2.26 o
  -5   1  12       86.33      113.35      5.81 o
  -4   1  12       30.48       36.55      3.03 o
  -3   1  12      179.49      217.98     12.96 o
  -2   1  12       56.00       58.68      6.72 o
  -1   1  12      102.34       97.54      6.47 o
   0   1  12      117.62       99.85      8.60 o
   1   1  12       13.08       12.41      4.02 o
   2   1  12      205.67      183.70     14.08 o
   3   1  12        4.03       10.24      6.72 o
   4   1  12       51.10       99.21     12.48 o
   5   1  12       38.32       46.72     11.52 o
  -8   2  12        8.54        4.11      7.36 o
  -7   2  12       11.65       28.00      8.48 o
  -6   2  12       40.20       35.52      4.80 o
  -5   2  12       45.36       49.92      7.68 o
  -4   2  12       33.03       35.51      3.73 o
  -3   2  12       45.10       56.96      7.68 o
  -2   2  12       18.55       12.80      7.04 o
   0   2  12       27.50       16.32      5.12 o
   1   2  12       12.86       10.19      2.36 o
   2   2  12       36.05       25.92      9.60 o
   3   2  12       63.94       61.77      8.96 o
   4   2  12       30.63       56.96      8.00 o
  -7   3  12       84.97       79.79     15.20 o
  -6   3  12      107.67      105.83      7.38 o
  -5   3  12        2.74        6.08      4.16 o
  -4   3  12       77.06       66.89      8.32 o
  -3   3  12      118.07      137.61     10.56 o
  -2   3  12       46.27       34.86      4.60 o
  -1   3  12      139.21      153.93     11.52 o
   0   3  12       42.89       16.64      7.04 o
   1   3  12        0.78       -2.88      6.40 o
   2   3  12       58.76       78.73      9.60 o
   3   3  12       47.01       30.72      8.96 o
  -6   4  12        9.35       23.36      7.36 o
  -5   4  12       50.02       29.44      7.36 o
  -4   4  12       18.65       19.52      7.36 o
  -2   4  12        2.34       -8.32      5.76 o
  -1   4  12       23.29       15.36      5.12 o
   0   4  12       64.37       53.44      7.68 o
   1   4  12       90.04      131.21     12.48 o
   2   4  12      102.59      100.81     12.80 o
  -4  -4  13        5.68        3.63      5.92 o
  -3  -4  13       32.83       22.49      9.92 o
  -2  -4  13       21.64       20.68      6.40 o
  -1  -4  13       53.07       84.71      7.43 o
   0  -4  13        0.94        8.38      7.68 o
  -6  -3  13        3.90       23.02     12.00 o
  -5  -3  13       11.11       23.34      7.52 o
  -4  -3  13       18.55       15.78     12.48 o
  -3  -3  13        5.19        8.04      4.86 o
  -2  -3  13       15.57       17.40     11.52 o
  -1  -3  13       18.18       13.98      7.84 o
   0  -3  13      119.22      129.24     27.52 o
   1  -3  13       59.03       58.42     16.00 o
   2  -3  13        2.75        3.68      3.50 o
  -7  -2  13       72.87       81.98     34.88 o
  -6  -2  13       29.82       34.94      7.84 o
  -5  -2  13       21.08       14.23      4.37 o
  -4  -2  13       52.22       66.90     10.40 o
  -3  -2  13      325.35      328.40     25.23 o
  -2  -2  13       37.25       37.31      4.78 o
  -1  -2  13        1.34       -2.55      5.28 o
   0  -2  13       12.88       32.87     10.99 o
   1  -2  13        7.39       -0.92      3.60 o
   2  -2  13      122.77      124.19      9.27 o
   3  -2  13       44.63       49.35     20.00 o
  -8  -1  13       38.93       39.82     14.56 o
  -7  -1  13       12.23       27.73      7.36 o
  -6  -1  13        2.76       -1.76      2.47 o
  -5  -1  13        1.98       -5.65      5.16 o
  -4  -1  13        2.95       -3.78      3.73 o
  -3  -1  13       31.49       44.40      5.60 o
  -2  -1  13       90.86      105.57     12.38 o
  -1  -1  13       39.39       34.28      3.12 o
   0  -1  13       14.91       16.78      6.29 o
   1  -1  13       97.17      102.87     19.20 o
   2  -1  13       66.78       68.34     16.16 o
   3  -1  13       67.30       72.85     16.80 o
   4  -1  13        8.44        4.31      4.48 o
  -8   0  13        2.57       -6.40      5.44 o
  -7   0  13       85.63       94.97      7.23 o
  -6   0  13        4.23        6.84      2.93 o
  -5   0  13       22.37        9.53     10.72 o
  -4   0  13      315.56      349.94     13.15 o
  -3   0  13       13.71       20.35      7.12 o
  -2   0  13        6.23        5.86      2.21 o
  -1   0  13        4.10        4.64      1.57 o
   0   0  13        1.08        4.74      2.18 o
   1   0  13      103.39      105.33      7.04 o
   2   0  13       85.47      115.42      6.74 o
   3   0  13       30.67       38.73      4.79 o
   4   0  13      132.37       76.81     11.52 o
  -8   1  13       39.61       35.52      7.68 o
  -7   1  13       11.51       10.56      6.40 o
  -6   1  13        2.53        2.07      5.44 o
  -5   1  13        1.99        4.32     10.08 o
  -4   1  13        2.74       14.58      6.72 o
  -3   1  13       32.15       38.62      6.39 o
  -2   1  13       88.42       86.27      6.45 o
  -1   1  13       42.07       48.48      4.79 o
   0   1  13       14.15       14.17      5.60 o
   1   1  13      100.53       69.54      5.98 o
   2   1  13       65.62       99.53     11.20 o
   3   1  13       67.50       53.76      9.92 o
   4   1  13        8.24        8.64      8.64 o
  -7   2  13       74.95       57.35      5.51 o
  -6   2  13       27.96       10.24      8.00 o
  -5   2  13       21.57       22.72      5.76 o
  -4   2  13       51.21       77.77     10.24 o
  -3   2  13      327.05      376.99     19.52 o
  -2   2  13       38.48       39.36      7.68 o
  -1   2  13        1.22        9.28      7.36 o
   0   2  13       12.84       -8.96      6.08 o
   1   2  13        7.75       21.76      9.60 o
   2   2  13      124.54      149.45     14.72 o
   3   2  13       45.80       30.40      8.96 o
  -6   3  13        3.68       16.00      7.36 o
  -5   3  13       11.03        8.64      5.12 o
  -4   3  13       18.28       24.64      6.40 o
  -3   3  13        5.71        4.48      5.12 o
  -2   3  13       16.86       -9.60      6.40 o
  -1   3  13       18.16        3.84      5.12 o
   0   3  13      118.22      166.09     12.80 o
   1   3  13       59.86       84.49     11.52 o
   2   3  13        2.42        6.08      5.76 o
  -4   4  13        6.47       17.60      5.76 o
  -3   4  13       32.68       34.24      7.04 o
  -2   4  13       21.51        7.04      7.04 o
  -1   4  13       52.86       67.85      9.28 o
   0   4  13        0.93       -9.12      6.08 o
  -5  -3  14      109.12      105.66      7.45 o
  -4  -3  14        9.35       13.81     13.28 o
  -3  -3  14      148.68      130.78      8.79 o
  -2  -3  14       30.65       31.46      4.79 o
  -1  -3  14        1.99        3.90      4.30 o
   0  -3  14        3.83       -2.06      9.44 o
   1  -3  14      113.50      120.07     36.96 o
  -6  -2  14       81.39       89.13      7.06 o
  -5  -2  14       54.44       57.14     19.52 o
  -4  -2  14        0.19        3.43      6.88 o
  -3  -2  14      129.17      152.84      8.34 o
  -2  -2  14        3.99        0.01      3.52 o
  -1  -2  14       75.88       72.18      5.88 o
   0  -2  14       27.34       34.93     12.32 o
   1  -2  14       80.80       86.51     13.28 o
   2  -2  14        0.45      -10.79      8.16 o
  -7  -1  14        3.08       -1.60      2.88 o
  -6  -1  14       28.96       28.30      8.00 o
  -5  -1  14      143.18      175.12     14.72 o
  -4  -1  14       67.23       61.88      5.69 o
  -3  -1  14       35.17       54.91      8.96 o
  -2  -1  14       44.10       32.57      8.48 o
  -1  -1  14        1.46       17.88      3.83 o
   0  -1  14       81.34       93.00     13.12 o
   1  -1  14       63.70       87.78     10.40 o
   2  -1  14       79.29       52.15      6.52 o
   3  -1  14       62.65       56.12      5.77 o
  -7   0  14        3.22        9.23      2.46 o
  -6   0  14        9.64        5.67      5.76 o
  -5   0  14       52.77       51.13     10.88 o
  -4   0  14       31.17       33.62     15.20 o
  -3   0  14       24.16       37.96      5.09 o
  -2   0  14        6.20       11.21     10.48 o
  -1   0  14       81.66       67.45     21.60 o
   0   0  14       27.67       33.55      6.24 o
   1   0  14        3.91       15.66      4.30 o
   3   0  14       16.47       38.26     12.48 o
  -7   1  14        2.64       -9.60      7.68 o
  -6   1  14       28.08       38.60     19.84 o
  -5   1  14      142.16      151.78     23.68 o
  -4   1  14       66.64       49.10      7.36 o
  -3   1  14       36.07       51.83      5.92 o
  -2   1  14       44.47       35.92     11.68 o
  -1   1  14        1.43       17.32      9.44 o
   0   1  14       83.15       71.96      9.76 o
   1   1  14       64.01       60.18     19.84 o
   2   1  14       79.04       58.56     10.88 o
   3   1  14       63.24       59.85     11.84 o
  -6   2  14       81.68       71.37     10.24 o
  -5   2  14       54.10       70.73      9.92 o
  -4   2  14        0.10        8.64      5.76 o
  -3   2  14      129.40      144.65     11.84 o
  -2   2  14        3.29       -7.68      5.12 o
  -1   2  14       77.64       89.61     12.16 o
   1   2  14       79.83       48.32      8.64 o
   2   2  14        0.38       -6.40      6.40 o
  -5   3  14      109.63       69.45     10.56 o
  -4   3  14        8.90       27.84      8.64 o
  -3   3  14      149.25      184.98     15.68 o
  -2   3  14       30.32       67.21     10.88 o
  -1   3  14        1.99        6.08      5.76 o
   0   3  14        4.10        8.64      6.72 o
   1   3  14      114.09      123.21     16.00 o
  -5  -2  15       40.23       45.55     16.80 o
  -4  -2  15       62.66       87.01     11.68 o
  -3  -2  15        5.55        0.96      8.32 o
  -2  -2  15       18.73        6.35     12.32 o
  -1  -2  15       22.49       36.75      5.54 o
   0  -2  15       36.69       35.35     17.44 o
  -6  -1  15       55.71       61.91      6.10 o
  -5  -1  15       46.28       44.97      7.36 o
  -4  -1  15      186.20      228.89     11.52 o
  -3  -1  15       44.62       56.78      6.23 o
  -2  -1  15       33.01       22.42      9.28 o
  -1  -1  15      169.38      182.74     33.44 o
   0  -1  15        4.66        8.48      8.80 o
   1  -1  15       10.29       11.84      6.72 o
  -6   0  15      203.78      202.21     10.57 o
  -5   0  15        1.35       -0.62      3.91 o
  -4   0  15        0.87       -0.28      7.04 o
  -3   0  15       14.24        6.76      9.92 o
  -2   0  15        1.69       10.58      9.60 o
  -1   0  15       37.79       54.53      7.84 o
   0   0  15      176.60      187.33     29.60 o
   1   0  15       72.37       46.65      6.52 o
  -6   1  15       55.84       14.72      8.64 o
  -5   1  15       47.13       39.68      7.68 o
  -4   1  15      182.95      195.03     19.68 o
  -3   1  15       44.98       43.67      5.00 o
  -2   1  15       32.63       41.90     20.96 o
  -1   1  15      171.09      191.35     10.05 o
   0   1  15        4.55        4.16      4.16 o
   1   1  15       10.27       47.36     10.24 o
  -5   2  15       39.98       71.05     11.52 o
  -4   2  15       62.91       82.25     10.56 o
  -2   2  15       18.45        1.60      7.68 o
  -1   2  15       23.22       28.16     10.56 o
   0   2  15       36.72       33.92      9.92 o
  -3  -1  16       11.08       13.76      9.28 o
  -2  -1  16        7.46        5.88      8.80 o
  -4   0  16      116.53      125.24     11.20 o
  -3   0  16       58.44       36.68      5.42 o
  -2   0  16       89.21      108.40     20.16 o
  -1   0  16       74.58       70.81      7.52 o
  -3   1  16       11.59       10.88      5.44 o
  -2   1  16        7.12        4.62      6.08 o
 
